# Supplementary material for: Comparative Sex Chromosome Genomics in Snakes: Differentiation, Evolutionary Strata, and Lack of Global Dosage Compensation
Source: PLoS Biol. 2013 Aug 27;11(8):e1001643. doi: 10.1371/journal.pbio.1001643 (PMC3754893; doi:10.1371/journal.pbio.1001643)
Supplement: Dataset S1 — FPKM value and location in the Anolis genome of all transcripts analyzed in boa and pygmy rattlesnake, list of all genes (and location in the Anolis genome) detected in the genomes of boa, pygmy rattlesnake, and garter snake, and list of all W-candidate genes detected in pygmy rattlesnake, and garter snake. (XLSX) [file pbio.1001643.s001.xlsx]

## Sheet: PygmyRattlesnake_Transcripts
List of all Pygmy Rattlesnake transcripts that were analyzed, as well as their FPKM in male and female, and their corresponding location in the Anolis carolinensis genome
gene	FPKM_F	FPKM_M	Chromosome	start	end
ENSACAG00000000002	0	0	Un1548	56	24918
ENSACAG00000000003	114.041	0	Un0106	382761	383478
ENSACAG00000000004	25.7615	14.9113	Un2048	916	3083
ENSACAG00000000006	24.8237	20.2231	5	56403077	56436209
ENSACAG00000000007	7.17327	11.4024	5	56211529	56289083
ENSACAG00000000008	0	0	Un0400	377830	378006
ENSACAG00000000009	69.4147	92.4531	Un0400	383034	431141
ENSACAG00000000010	56.6424	41.6816	Un1448	1418	11099
ENSACAG00000000011	44.5493	82.3704	Un1448	15191	28057
ENSACAG00000000014	24.5074	0	6	32853629	32865744
ENSACAG00000000015	9.51895	34.1838	6	32869897	32894860
ENSACAG00000000016	0	0	6	32938535	32945799
ENSACAG00000000017	42.7665	35.0645	6	32947221	32955794
ENSACAG00000000021	96.8042	198.121	5	12799752	12818924
ENSACAG00000000024	20.8765	34.3072	5	12377218	12454539
ENSACAG00000000027	85.0968	82.7398	Un2667	806	1183
ENSACAG00000000028	26.2632	20.335	5	12207661	12335637
ENSACAG00000000029	130.004	105.493	Un3043	284	8491
ENSACAG00000000030	38.2369	72.258	Un5754	1010	3365
ENSACAG00000000033	0	0	5	11937990	11950984
ENSACAG00000000034	26.2306	18.9774	5	11886208	11931909
ENSACAG00000000038	57.8235	58.1941	5	11324638	11363796
ENSACAG00000000039	0	0	5	11291523	11321675
ENSACAG00000000042	235.936	139.572	1	66306675	66314838
ENSACAG00000000043	19.7208	48.7794	1	66347533	66434365
ENSACAG00000000044	0	0	1	66624650	66627963
ENSACAG00000000045	18.8784	8.45761	1	66635710	66675310
ENSACAG00000000046	32.9106	26.7891	1	66727746	66748524
ENSACAG00000000048	10.1998	8.98004	1	66778469	66869515
ENSACAG00000000051	1.71455	30.5256	1	66895154	66949839
ENSACAG00000000052	0	0	1	66983373	67093454
ENSACAG00000000057	18.6206	5.47962	1	67637604	67651783
ENSACAG00000000058	20.7173	11.3417	1	67690955	67709418
ENSACAG00000000059	32.4416	8.68641	1	67719119	67744471
ENSACAG00000000060	53.4489	69.1606	1	67753858	67772635
ENSACAG00000000062	153.938	117.021	1	67814851	67847482
ENSACAG00000000063	19.5398	9.79432	1	67851571	67864069
ENSACAG00000000064	47.767	29.9919	1	67877567	67885623
ENSACAG00000000065	0	0	1	67965777	67971237
ENSACAG00000000067	0	0	1	68040069	68072846
ENSACAG00000000068	12.5587	5.1535	1	68273227	68313947
ENSACAG00000000070	19.8728	11.4639	1	68488602	68526061
ENSACAG00000000071	156.839	156.327	1	68530709	68540182
ENSACAG00000000073	90.7061	82.1247	1	68593584	68628666
ENSACAG00000000074	116.336	63.4692	1	68654303	68681945
ENSACAG00000000076	33.8628	0	1	68732280	68732730
ENSACAG00000000077	57.491	166.27	1	68785843	68866731
ENSACAG00000000079	221.988	275.335	Un0171	10057	25729
ENSACAG00000000080	0	0	Un0171	942890	958772
ENSACAG00000000081	14.8722	10.1364	Un0171	1116854	1122983
ENSACAG00000000082	0	12.1935	Un3912	2833	4680
ENSACAG00000000083	40.0735	56.9435	Un0482	245055	248381
ENSACAG00000000084	23.4328	36.2241	Un0200	638908	719012
ENSACAG00000000087	14.5336	15.9842	Un0200	814066	825003
ENSACAG00000000088	29.2405	41.4246	Un0200	882187	944038
ENSACAG00000000089	0	0	Un0200	951746	955104
ENSACAG00000000090	75.0349	5.37866	Un2397	869	14726
ENSACAG00000000091	0	0	Un0130	1328576	1432456
ENSACAG00000000092	52.8605	16.6059	Un0379	389726	401973
ENSACAG00000000094	0	0	Un4153	2221	5850
ENSACAG00000000095	15.2925	27.891	Un0645	74614	149168
ENSACAG00000000097	257.644	488.09	Un0130	1289988	1303515
ENSACAG00000000098	24.2178	22.8153	Un0040	2018226	2041545
ENSACAG00000000099	0	0	Un0215	235533	236439
ENSACAG00000000100	34.3713	10.4983	Un0215	107397	138517
ENSACAG00000000101	20.9418	13.1503	Un0130	1129448	1158460
ENSACAG00000000102	28.9251	27.4421	Un0040	1943435	2001780
ENSACAG00000000103	55.5644	34.7777	Un0130	1122999	1125455
ENSACAG00000000107	41.5872	41.0111	Un0130	1098261	1108101
ENSACAG00000000108	85.6099	108.404	Un0130	1084205	1095216
ENSACAG00000000109	26.7558	11.2029	Un0130	1075414	1079994
ENSACAG00000000112	38.2912	20.3845	1	148002198	148018912
ENSACAG00000000114	0	0	Un0130	935357	945110
ENSACAG00000000115	29.8918	15.6388	4	104460291	104461710
ENSACAG00000000119	65.9593	13.1797	4	104451019	104456329
ENSACAG00000000120	62.0036	88.2987	Un0130	835078	841035
ENSACAG00000000125	0	30.802	Un0776	668	6724
ENSACAG00000000126	46.5201	44.588	Un2209	5012	10053
ENSACAG00000000128	4.87897	22.9738	1	148055038	148064573
ENSACAG00000000130	107.036	195.679	4	104392747	104405193
ENSACAG00000000131	0	63.3963	4	16488531	16489341
ENSACAG00000000133	356.828	0	4	16509425	16510409
ENSACAG00000000136	332.652	661.317	Un0130	812920	823756
ENSACAG00000000141	82.0875	13.0602	4	139233221	139278542
ENSACAG00000000144	7.32982	12.4257	4	15680245	15796048
ENSACAG00000000145	0	13.4794	4	104357123	104357225
ENSACAG00000000146	5.98415	17.2714	4	104277263	104301524
ENSACAG00000000150	44.469	23.3783	4	139314815	139327090
ENSACAG00000000151	108.986	35.9573	Un0040	1912640	1917038
ENSACAG00000000152	16.5577	4.58544	1	148191617	148244373
ENSACAG00000000153	11.392	11.4457	4	139346117	139390760
ENSACAG00000000154	18.5409	44.5648	4	38378034	38435497
ENSACAG00000000155	13.3956	4.85363	Un0130	798978	806701
ENSACAG00000000156	16.0195	71.2404	2	134471649	134514132
ENSACAG00000000157	0	15.5804	Un1277	38167	43409
ENSACAG00000000159	89.0152	102.837	4	38289965	38300304
ENSACAG00000000160	8.51941	17.8146	4	139398134	139518902
ENSACAG00000000164	13.2421	19.1545	Un0040	1842228	1881807
ENSACAG00000000165	23.5307	28.3746	Un0130	301047	324053
ENSACAG00000000166	139.603	98.6164	4	15670004	15672504
ENSACAG00000000167	20.8133	32.1743	4	15638571	15655756
ENSACAG00000000168	22.144	25.8426	4	104183479	104272080
ENSACAG00000000169	11.9434	9.84163	Un0040	1814965	1825604
ENSACAG00000000170	19.2623	21.9064	Un0646	14071	71669
ENSACAG00000000171	25.3329	21.4301	Un0040	1804501	1807614
ENSACAG00000000173	105.114	274.926	Un0130	208666	218757
ENSACAG00000000175	20.5411	19.5217	4	38261220	38285073
ENSACAG00000000176	21.7468	3.3721	Un0040	1741664	1789579
ENSACAG00000000177	84.2344	130.755	Un0214	313263	320844
ENSACAG00000000178	34.5355	46.7743	4	103484560	103520646
ENSACAG00000000179	327.373	298.404	3	105981309	105988812
ENSACAG00000000181	44.7768	58.477	Un0214	326695	331774
ENSACAG00000000182	29.4473	27.2102	Un0040	1400417	1431269
ENSACAG00000000185	1.6154	0	Un0130	196437	197813
ENSACAG00000000186	65.1617	52.966	Un0130	192420	195930
ENSACAG00000000187	18.8035	48.4839	Un1100	13467	46215
ENSACAG00000000188	40.404	27.4623	3	105990515	106009875
ENSACAG00000000189	147.415	140.739	Un0130	185478	192281
ENSACAG00000000190	336.765	660.903	Un3723	549	6297
ENSACAG00000000191	17.8247	28.503	Un0452	420	5565
ENSACAG00000000192	74.434	76.6733	Un0452	9906	15680
ENSACAG00000000193	39.1715	43.6782	Un0214	336252	337626
ENSACAG00000000195	7.97436	30.166	Un0214	401088	425587
ENSACAG00000000198	25.1136	27.2965	1	147084162	147154774
ENSACAG00000000199	107.113	55.0837	Un0452	17702	26185
ENSACAG00000000200	9.81549	0	Un0130	177622	182891
ENSACAG00000000201	21.8503	6.40484	4	38225662	38260674
ENSACAG00000000203	27.026	33.7768	4	15495900	15611749
ENSACAG00000000205	37.2523	41.7198	Un0130	162557	174323
ENSACAG00000000206	26.7455	25.9257	Un0058	434818	544210
ENSACAG00000000210	137.893	93.1434	Un0058	676183	689170
ENSACAG00000000211	170.066	146.034	Un1546	16297	20242
ENSACAG00000000213	21.751	10.7434	Un0506	2668	9821
ENSACAG00000000214	24.7713	39.1584	Un0040	819611	922916
ENSACAG00000000215	57.541	27.8762	Un0130	151435	158084
ENSACAG00000000216	49.1523	64.8819	Un0452	157960	194382
ENSACAG00000000222	0	0	Un0506	55763	89568
ENSACAG00000000225	15.976	11.1892	Un0214	429417	433925
ENSACAG00000000226	0	0	Un0493	1148	6065
ENSACAG00000000227	58.5198	150.17	Un0175	18179	26430
ENSACAG00000000229	48.5116	139.198	Un0423	89103	96146
ENSACAG00000000230	144.319	224.642	Un0059	55291	252640
ENSACAG00000000232	101.548	136.106	Un0363	429209	439005
ENSACAG00000000233	15.0915	13.5347	Un0214	451845	459830
ENSACAG00000000234	11.7927	7.22179	Un0175	82339	92679
ENSACAG00000000235	33.1142	0	Un0009	1391400	1392463
ENSACAG00000000236	18.3633	22.4907	Un0009	1276976	1294797
ENSACAG00000000237	25.187	27.8666	Un0175	395143	451859
ENSACAG00000000239	21.1232	0	Un0058	888167	936705
ENSACAG00000000242	9.92015	14.4579	Un0423	137453	247550
ENSACAG00000000245	65.1247	14.0996	Un0009	1126895	1146142
ENSACAG00000000247	339.288	1272.91	Un0363	359662	370542
ENSACAG00000000251	435.853	226.617	Un0461	72884	73238
ENSACAG00000000252	66.0781	238.135	Un0125	576365	640215
ENSACAG00000000253	46.9596	38.8936	Un0058	948616	972253
ENSACAG00000000255	4.39615	27.7433	Un0461	22988	52009
ENSACAG00000000260	132.069	29.6194	Un0125	161016	177384
ENSACAG00000000263	97.1811	98.3493	1	147005363	147008531
ENSACAG00000000264	14.1031	0	3	106069379	106077417
ENSACAG00000000265	43.3014	104.214	3	106081656	106106351
ENSACAG00000000268	18.572	18.873	Un0371	189102	196743
ENSACAG00000000269	16.82	18.0332	Un0058	1052884	1081163
ENSACAG00000000270	16.8092	0	Un0461	415	7208
ENSACAG00000000271	0	44.6166	Un0125	85623	92030
ENSACAG00000000274	0	0	3	106161972	106193059
ENSACAG00000000276	113.547	85.7243	Un1182	7397	12860
ENSACAG00000000278	185.706	123.588	4	60667129	60684391
ENSACAG00000000279	38.2923	40.6173	2	41708662	41736340
ENSACAG00000000281	42.1972	10.6101	Un1589	15	11983
ENSACAG00000000284	54.9139	43.8211	Un1070	9803	27372
ENSACAG00000000286	22.866	13.7893	Un3048	641	6912
ENSACAG00000000288	200.042	47.6388	Un0090	1639514	1640069
ENSACAG00000000289	61.9864	15.8496	4	38175366	38194408
ENSACAG00000000290	19.8104	12.8688	Un0090	1621562	1629022
ENSACAG00000000291	0	0	Un0020	4030	19420
ENSACAG00000000295	30.8968	19.3495	Un0214	654524	670157
ENSACAG00000000296	18.423	0	Un0009	968642	984698
ENSACAG00000000298	15.5499	8.50464	1	235812495	235821635
ENSACAG00000000300	93.6021	211.977	1	235769639	235782580
ENSACAG00000000301	24.0594	10.9366	Un0125	37153	69219
ENSACAG00000000302	0	0	4	60344847	60353029
ENSACAG00000000303	77.3186	68.6437	Un1182	15585	37965
ENSACAG00000000304	0	0	4	37986599	38143145
ENSACAG00000000306	129.647	157.269	4	60242078	60251217
ENSACAG00000000307	0	0	Un6188	417	4355
ENSACAG00000000308	0	14.0947	Un0009	882597	907003
ENSACAG00000000309	43.0593	39.9819	3	106196848	106216533
ENSACAG00000000317	0	0	Un0058	1088079	1089529
ENSACAG00000000318	0	0	Un0103	1612193	1623399
ENSACAG00000000319	53.1571	22.2506	Un0058	1116686	1125650
ENSACAG00000000321	11.6328	19.803	3	96226871	96228251
ENSACAG00000000324	47.3955	33.8194	4	60212588	60228075
ENSACAG00000000325	35.4043	14.6617	1	146726341	146764601
ENSACAG00000000328	4.74543	17.8352	6	38215162	38266274
ENSACAG00000000330	88.2894	17.1872	Un0363	380026	391722
ENSACAG00000000338	9.99612	15.4072	1	98480211	98495329
ENSACAG00000000339	30.5964	27.0779	Un4194	3829	6716
ENSACAG00000000340	84.3957	40.6712	Un1070	35937	49637
ENSACAG00000000341	0	0	Un1792	14874	16360
ENSACAG00000000344	129.539	131.276	Un0133	967848	993619
ENSACAG00000000349	39.8018	50.4613	Un0193	390324	428757
ENSACAG00000000350	20.9746	0	Un0022	235082	251381
ENSACAG00000000351	12.0009	19.0899	4	60009164	60141054
ENSACAG00000000355	258.207	688.096	5	148207021	148214513
ENSACAG00000000361	12.5461	11.0293	Un1361	1717	6485
ENSACAG00000000362	24.0562	0	Un0863	18510	42005
ENSACAG00000000363	180.117	130.447	Un0607	159565	194499
ENSACAG00000000364	0	16.6204	Un0623	80490	140425
ENSACAG00000000365	110.012	90.1366	1	45463005	45463292
ENSACAG00000000366	111.043	139.386	Un0040	405824	423001
ENSACAG00000000367	17.9131	35.3688	3	106240976	106244388
ENSACAG00000000369	759.39	624.628	2	41747801	41757040
ENSACAG00000000371	27.633	14.3378	2	41800491	41826673
ENSACAG00000000374	28.4597	37.9059	Un0973	13338	62717
ENSACAG00000000375	57.8963	55.4774	Un0443	350881	380574
ENSACAG00000000378	7.81005	16.3273	Un0800	32814	77998
ENSACAG00000000380	86.6211	4.68026	3	71192439	71223609
ENSACAG00000000382	123.014	219.25	5	73253065	73268045
ENSACAG00000000383	83.3534	198.421	Un0103	1566551	1600242
ENSACAG00000000384	12.4059	14.027	1	146232278	146258714
ENSACAG00000000385	91.7039	44.1544	Un1626	13853	20122
ENSACAG00000000388	0	0	Un0157	1099027	1118225
ENSACAG00000000389	71.5951	32.9981	Un0371	163943	167048
ENSACAG00000000397	19.7411	13.1914	1	235667438	235715323
ENSACAG00000000398	340.698	482.449	Un0623	33862	44124
ENSACAG00000000399	0	17.1731	Un1977	9128	12919
ENSACAG00000000400	0	0	Un1819	2547	5700
ENSACAG00000000401	0	0	Un1717	2680	23832
ENSACAG00000000402	304.43	402.376	1	145258002	145258920
ENSACAG00000000403	32.8711	19.06	Un0193	540923	548964
ENSACAG00000000404	50.5456	15.8699	Un0391	377404	397180
ENSACAG00000000406	9.52428	43.9506	1	221078053	221154075
ENSACAG00000000407	135.702	80.9608	1	127357176	127441108
ENSACAG00000000409	45.704	121.193	Un0903	1861	26075
ENSACAG00000000412	123.041	146.752	5	73432806	73471292
ENSACAG00000000418	178.89	167.996	Un0573	58726	70024
ENSACAG00000000419	29.1263	32.0077	Un0666	166288	171184
ENSACAG00000000420	268.664	485.292	Un1023	2935	16263
ENSACAG00000000421	5.94322	7.75111	Un0103	44432	49727
ENSACAG00000000422	38.7333	36.8676	1	129581329	129630933
ENSACAG00000000423	27.9078	262.476	Un0780	81051	106113
ENSACAG00000000424	26.6222	15.3201	2	41830743	41858642
ENSACAG00000000425	76.0422	37.4703	Un0336	439615	465987
ENSACAG00000000426	115.432	103.62	Un0252	45154	79045
ENSACAG00000000427	82.9425	25.3652	Un1173	1509	7093
ENSACAG00000000428	42.2685	34.4175	3	106275941	106302437
ENSACAG00000000430	10.2794	51.9745	4	91827972	91974633
ENSACAG00000000431	0	13.286	3	15864626	15868088
ENSACAG00000000433	18.1919	0	3	30679126	30683090
ENSACAG00000000434	36.7088	65.0681	Un0666	95002	136083
ENSACAG00000000435	86.8343	84.3548	Un2736	2352	4071
ENSACAG00000000438	35.5046	28.7821	Un0175	469518	518213
ENSACAG00000000439	11.2108	14.4304	3	118031130	118076566
ENSACAG00000000440	35.6297	58.5216	Un1716	10437	21912
ENSACAG00000000441	229.846	445.009	Un1173	55203	58794
ENSACAG00000000445	101.183	116.886	Un3644	231	7200
ENSACAG00000000446	0	0	3	30666798	30674320
ENSACAG00000000447	103.968	105.87	Un0336	426282	431111
ENSACAG00000000448	9.66023	6.26825	5	51014289	51058858
ENSACAG00000000449	84.7999	67.2667	Un1536	2664	11788
ENSACAG00000000451	43.7231	35.5957	1	98211529	98238673
ENSACAG00000000455	60.1811	144.078	Un0424	313491	366181
ENSACAG00000000456	0	0	3	63189425	63303737
ENSACAG00000000458	10.5297	21.7253	Un0158	206291	245098
ENSACAG00000000459	40.2652	0	Un1316	861	11931
ENSACAG00000000460	29.9697	32.0491	Un2584	841	12150
ENSACAG00000000461	9.96452	0	Un1157	33974	35002
ENSACAG00000000462	47.9054	39.9332	Un0194	126044	154027
ENSACAG00000000464	35.2284	36.1288	Un1175	2701	41189
ENSACAG00000000465	18.8097	16.7069	3	82543429	82912211
ENSACAG00000000466	755.041	409.12	Un0841	1048	5244
ENSACAG00000000469	197.63	103.64	Un0371	155787	162339
ENSACAG00000000470	27.1276	0	3	86669519	86676205
ENSACAG00000000471	7.69909	0	Un0054	748	1498
ENSACAG00000000472	38.5691	0	Un0054	130332	141781
ENSACAG00000000474	20.8058	41.3231	Un0058	1224651	1277130
ENSACAG00000000475	118.94	933.766	Un0054	170021	183328
ENSACAG00000000476	22.342	21.0461	1	31747805	31970613
ENSACAG00000000479	37.7854	43.9563	3	166267123	166284811
ENSACAG00000000482	4.93986	18.4096	3	73953684	73956255
ENSACAG00000000483	14.1687	10.0044	3	15839635	15851198
ENSACAG00000000484	0	24.652	6	38196996	38209539
ENSACAG00000000485	278.914	331.746	Un0040	310988	318460
ENSACAG00000000488	102.54	48.1754	2	21681538	21772076
ENSACAG00000000490	0	0	Un0193	578995	632377
ENSACAG00000000493	32.9512	28.4111	Un0158	383857	391421
ENSACAG00000000496	1.16608	4.62877	Un4193	3333	6348
ENSACAG00000000497	12.1623	17.3388	4	82934303	82952449
ENSACAG00000000498	0	0	3	52576117	52586301
ENSACAG00000000500	0	0	Un1242	35305	36196
ENSACAG00000000501	72.5261	56.8332	Un1244	11476	30884
ENSACAG00000000502	32.2231	40.3024	Un1611	2509	23725
ENSACAG00000000507	20.437	0	Un1570	19109	26862
ENSACAG00000000509	25.1716	65.7843	Un0857	11478	12545
ENSACAG00000000510	30.9695	101.766	1	45406715	45426379
ENSACAG00000000511	0	0	Un0443	79656	88286
ENSACAG00000000512	119.648	203.322	Un0970	29408	60169
ENSACAG00000000514	24.3721	28.0813	Un4499	1008	2636
ENSACAG00000000515	18.433	21.014	Un2206	3377	13078
ENSACAG00000000517	26.8322	16.0834	Un0336	418861	419968
ENSACAG00000000520	7.39666	19.737	Un0119	150146	218431
ENSACAG00000000522	14.6724	47.1284	5	81821508	82020084
ENSACAG00000000523	56.5971	30.7944	3	166293561	166339705
ENSACAG00000000524	209.428	86.229	Un2180	2119	14857
ENSACAG00000000527	9.46887	0	1	253739905	253745040
ENSACAG00000000529	0	0	5	90288056	90312499
ENSACAG00000000531	75.185	16.5429	Un0619	3757	52400
ENSACAG00000000533	12.029	69.1106	3	30593752	30607455
ENSACAG00000000535	51.0526	0	3	86653967	86660271
ENSACAG00000000537	31.987	12.3654	Un0175	595934	599564
ENSACAG00000000538	20.2882	12.3033	1	253724503	253737978
ENSACAG00000000539	9.73499	13.5665	3	118514452	118544904
ENSACAG00000000542	47.0756	29.1797	Un0585	85617	93676
ENSACAG00000000543	29.4286	52.5675	Un1240	4619	40900
ENSACAG00000000546	52.3869	46.5727	Un0499	77826	97090
ENSACAG00000000549	25.31	23.8109	4	15280569	15312147
ENSACAG00000000550	19.4502	19.1237	Un0038	1606854	1615586
ENSACAG00000000551	0	27.855	1	235626353	235629923
ENSACAG00000000552	16.7762	37.8511	4	52333741	52456239
ENSACAG00000000553	700.144	426.571	Un1128	1255	10576
ENSACAG00000000556	32.902	50.1942	3	15762856	15790768
ENSACAG00000000558	53.6205	103.571	Un1023	22423	27941
ENSACAG00000000559	0	11.2893	Un0666	88456	89742
ENSACAG00000000560	0	0	Un0286	31545	65328
ENSACAG00000000561	45.4562	45.0736	Un1025	2888	33838
ENSACAG00000000562	17.9029	33.726	Un1328	65	8777
ENSACAG00000000564	41.04	38.0045	3	52510021	52547206
ENSACAG00000000567	0	0	Un0214	705344	734627
ENSACAG00000000571	17.2494	285.747	Un0607	78042	87824
ENSACAG00000000574	22.8544	32.1955	5	51082173	51134587
ENSACAG00000000575	79.6738	42.5132	1	129396471	129410547
ENSACAG00000000579	10.9656	11.3253	Un0824	8444	13406
ENSACAG00000000581	14.1949	13.8432	4	92683395	92696680
ENSACAG00000000582	173.483	103.227	1	127302876	127310607
ENSACAG00000000583	14.3082	25.5323	2	21333686	21349550
ENSACAG00000000590	243.877	757.598	Un0119	463546	479791
ENSACAG00000000591	62.674	0	Un0911	23036	24684
ENSACAG00000000593	181.875	106.636	c	9437526	9460704
ENSACAG00000000594	20.8576	28.9938	Un0860	19513	22505
ENSACAG00000000599	38.9981	47.8489	Un0666	67989	71971
ENSACAG00000000600	7.64958	18.4792	5	90189806	90273471
ENSACAG00000000601	31.8647	34.3507	Un0336	344256	377523
ENSACAG00000000603	12.7424	20.5878	Un0585	122573	129791
ENSACAG00000000604	1237.11	124.684	2	164499229	164641513
ENSACAG00000000605	280.211	531.712	3	70784575	70806956
ENSACAG00000000606	11.8102	11.8195	2	73705392	73706678
ENSACAG00000000607	175.16	144.944	Un0386	323464	332198
ENSACAG00000000608	68.9409	57.4914	3	86642479	86647794
ENSACAG00000000609	0	0	1	253621809	253683402
ENSACAG00000000610	22.9757	24.3282	2	73499279	73529749
ENSACAG00000000611	24.551	47.9625	Un1128	37470	39285
ENSACAG00000000612	249.084	377.931	Un0697	131250	145388
ENSACAG00000000613	6.17789	13.5143	Un0199	332374	367679
ENSACAG00000000615	414.264	308.207	Un0860	38460	39863
ENSACAG00000000617	2178.56	559.378	Un0860	73511	75721
ENSACAG00000000618	533.157	414.719	3	88643997	88650414
ENSACAG00000000619	39.8042	85.8187	Un0141	498641	588372
ENSACAG00000000623	144.314	175.481	Un0607	14985	62072
ENSACAG00000000624	30.5421	32.7763	Un0666	41941	64856
ENSACAG00000000625	0	0	3	88625496	88638102
ENSACAG00000000626	0	0	Un0543	2968	16460
ENSACAG00000000627	48.1317	47.4482	2	20891369	20908504
ENSACAG00000000628	23.112	42.7739	6	10866514	10898489
ENSACAG00000000629	14.8919	50.0964	Un0068	67307	150726
ENSACAG00000000631	53.8377	25.2576	Un0857	30104	80177
ENSACAG00000000632	0	0	Un0007	370764	371040
ENSACAG00000000635	0	0	Un0175	908978	1014060
ENSACAG00000000637	34.4491	26.7432	Un0737	833	7897
ENSACAG00000000638	0	0	3	166316257	166317133
ENSACAG00000000639	70.3014	33.0584	Un1023	31704	34046
ENSACAG00000000640	38.5008	8.34184	Un0054	188478	209260
ENSACAG00000000642	71.6017	79.1921	Un0662	44478	77155
ENSACAG00000000643	109.023	173.7	Un0547	272519	291593
ENSACAG00000000644	250.42	220.083	3	166360446	166396280
ENSACAG00000000646	30.3578	29.6222	3	86475748	86635685
ENSACAG00000000647	21.3475	29.4043	Un0133	929626	950460
ENSACAG00000000648	14.2475	44.0291	Un0019	2840612	2931055
ENSACAG00000000649	36.4986	48.3965	3	88594536	88622530
ENSACAG00000000650	93.0052	226.535	Un0283	514501	520136
ENSACAG00000000651	85.456	36.1457	Un0386	339178	346341
ENSACAG00000000652	58.3101	39.2925	Un0040	163822	226907
ENSACAG00000000653	22.1913	11.6126	4	15262352	15271154
ENSACAG00000000654	0	0	Un0204	781746	818647
ENSACAG00000000656	14.3537	18.7703	Un0552	3749	30484
ENSACAG00000000657	0	14.1402	Un0368	81728	97064
ENSACAG00000000663	32.0831	68.5314	1	126980783	127037676
ENSACAG00000000664	18.3285	0	1	129363629	129387076
ENSACAG00000000665	25.7045	18.5481	3	30571927	30582605
ENSACAG00000000666	61.115	54.4781	1	235501418	235518319
ENSACAG00000000667	11.8711	18.24	1	236544017	236562912
ENSACAG00000000673	16.2632	11.9229	1	31533647	31664936
ENSACAG00000000675	0	0	1	30781466	30799687
ENSACAG00000000676	0	0	Un0623	13756	21706
ENSACAG00000000677	65.4016	48.0788	4	83037626	83069292
ENSACAG00000000678	52.5529	59.3851	Un1023	42607	46807
ENSACAG00000000682	70.7832	70.4684	Un0371	123117	139652
ENSACAG00000000683	44.9589	86.0748	Un0623	146	7567
ENSACAG00000000684	37.6916	31.3874	Un0125	6557	7911
ENSACAG00000000685	105.863	36.2597	Un1209	1044	15130
ENSACAG00000000686	10.0829	25.373	6	11147684	11399722
ENSACAG00000000687	25.618	14.565	1	30369127	30425798
ENSACAG00000000689	110.114	73.0282	3	106410993	106444972
ENSACAG00000000690	30.2445	35.8615	Un0543	147497	178695
ENSACAG00000000693	300.503	532.155	Un0443	305969	316559
ENSACAG00000000695	71.4813	59.1886	Un0119	483175	505133
ENSACAG00000000696	68.5293	289.952	Un0363	393388	405559
ENSACAG00000000698	16.4941	14.3339	Un0800	452	29882
ENSACAG00000000699	35.0399	27.4876	Un0252	119611	121172
ENSACAG00000000703	272.385	279.197	Un0386	368288	382308
ENSACAG00000000704	63.871	51.357	Un0697	105903	118649
ENSACAG00000000705	208.072	377.48	Un0666	25094	39720
ENSACAG00000000706	0	0	Un0022	2757197	2759471
ENSACAG00000000707	0	24.9793	Un0347	448628	458888
ENSACAG00000000709	141.55	6306.34	Un4336	17	4347
ENSACAG00000000711	13.3747	15.5987	Un0971	8717	60037
ENSACAG00000000712	16.1389	51.6101	6	38150666	38192835
ENSACAG00000000713	137.226	211.888	2	134771797	134801269
ENSACAG00000000716	7.29857	33.3105	b	3261790	3267839
ENSACAG00000000718	15.8397	12.4666	Un0033	1219262	1297664
ENSACAG00000000719	56.1747	34.4821	3	70733356	70767324
ENSACAG00000000720	245.241	119.77	Un0196	38989	41911
ENSACAG00000000724	12.3629	13.572	Un0286	78374	134508
ENSACAG00000000725	26.6522	23.362	1	236613087	236614089
ENSACAG00000000726	18.1675	32.2666	Un0193	640740	651451
ENSACAG00000000727	0	0	Un0363	410632	415802
ENSACAG00000000728	15.5498	14.2711	1	220937627	220940399
ENSACAG00000000729	0	0	4	68577653	68592179
ENSACAG00000000730	11.8201	30.8911	Un0946	27319	59433
ENSACAG00000000731	62.9893	62.4862	1	220848368	220864879
ENSACAG00000000734	11.3071	9.19802	Un0058	1282211	1296894
ENSACAG00000000736	35.6116	71.2791	Un0252	158377	174181
ENSACAG00000000739	0	0	3	30562833	30571275
ENSACAG00000000740	80.1305	40.9855	Un1209	38484	40993
ENSACAG00000000741	5.79935	21.8501	5	74122867	74215000
ENSACAG00000000744	20.8806	24.5848	1	222126320	222132156
ENSACAG00000000745	120.041	309.294	Un0175	1022709	1047457
ENSACAG00000000746	173.52	179.739	Un0737	32137	57661
ENSACAG00000000747	0	0	5	67516578	67555072
ENSACAG00000000749	12.2025	38.3213	4	14982134	14996769
ENSACAG00000000750	15.6838	33.889	Un0573	212235	216035
ENSACAG00000000751	29.1886	27.1315	Un0133	829575	852840
ENSACAG00000000752	124.512	132.182	Un0581	37025	50434
ENSACAG00000000754	160.93	175.112	Un0090	1546123	1578092
ENSACAG00000000755	50.3945	29.8942	1	227568998	227597554
ENSACAG00000000757	0	0	Un0368	59522	80683
ENSACAG00000000758	1652	745.959	Un0363	469854	475052
ENSACAG00000000759	8.9706	4.88244	1	236664064	236738168
ENSACAG00000000761	0	0	Un0133	738291	770734
ENSACAG00000000763	0	0	2	32192590	32193190
ENSACAG00000000764	27.166	44.7216	Un0193	674259	681031
ENSACAG00000000766	165.391	247.815	2	73420137	73424382
ENSACAG00000000767	378.858	119.05	1	235477977	235481507
ENSACAG00000000768	90.2097	14.109	2	32083567	32121042
ENSACAG00000000769	8.28064	10.1895	2	20823672	20887855
ENSACAG00000000770	9.17401	13.3116	2	41922398	41939905
ENSACAG00000000772	15.6541	43.5196	Un0019	2418287	2452137
ENSACAG00000000773	81.1775	23.0612	Un0194	613229	672538
ENSACAG00000000774	294.847	176.522	4	68484461	68493762
ENSACAG00000000776	14.9541	26.6796	3	30545598	30557980
ENSACAG00000000780	33.6662	41.4931	1	235435261	235473606
ENSACAG00000000781	76.9324	161.676	Un0706	18766	81386
ENSACAG00000000782	36.5353	20.9164	4	83245933	83407356
ENSACAG00000000783	0	0	2	73364146	73387116
ENSACAG00000000785	25.6476	3.66516	Un0046	1237022	1238064
ENSACAG00000000787	0	0	Un0443	251452	268700
ENSACAG00000000788	305.191	595.183	2	164417097	164436585
ENSACAG00000000789	143.228	60.9936	Un0040	119640	137426
ENSACAG00000000790	23.7468	92.463	1	89361221	89472941
ENSACAG00000000791	22.2268	0	Un0046	1108140	1112718
ENSACAG00000000792	46.2071	39.1249	Un0019	2517355	2526401
ENSACAG00000000794	31.4471	80.4274	Un0666	9804	19722
ENSACAG00000000795	146.288	9.02886	1	96949459	96950527
ENSACAG00000000796	396.387	344.279	Un2074	8237	9420
ENSACAG00000000798	250.136	181.118	3	70670378	70683145
ENSACAG00000000799	44.4536	301.273	3	52470177	52476499
ENSACAG00000000800	121.891	131.625	Un1104	24901	41258
ENSACAG00000000802	9.64421	6.63172	5	51170777	51232985
ENSACAG00000000803	345.291	282.651	5	67502236	67504238
ENSACAG00000000804	363.721	543.256	1	96800054	96850914
ENSACAG00000000805	16.1787	11.2249	Un0019	2744204	2750273
ENSACAG00000000808	0	0	2	134653203	134682880
ENSACAG00000000810	42.3721	69.3569	Un0175	1061230	1076263
ENSACAG00000000811	379.446	336.394	3	52415896	52466802
ENSACAG00000000812	516.003	63.0917	Un0299	472436	479888
ENSACAG00000000815	28.0208	31.1369	Un0031	1603555	1614876
ENSACAG00000000816	0	0	Un0697	64282	97855
ENSACAG00000000818	35.1024	26.5511	5	90152591	90170726
ENSACAG00000000822	13.6545	13.6621	1	222148131	222174973
ENSACAG00000000825	25.1625	26.6313	3	88477074	88592008
ENSACAG00000000828	17.917	29.7089	3	118836983	118888217
ENSACAG00000000829	41.3854	43.7066	Un3025	2116	11132
ENSACAG00000000830	151.555	258.984	1	252872477	252911788
ENSACAG00000000831	34.6456	11.2554	3	15508197	15552409
ENSACAG00000000833	15.5009	15.2958	Un0133	391190	403443
ENSACAG00000000834	64.7472	89.4407	Un0214	774471	779332
ENSACAG00000000835	220.844	557.181	Un0857	100276	107069
ENSACAG00000000836	26.2384	108.762	1	222205571	222209856
ENSACAG00000000837	18.0863	19.2069	Un0581	61763	76137
ENSACAG00000000839	86.0673	0	1	129353213	129360482
ENSACAG00000000840	0	0	2	134620944	134641580
ENSACAG00000000843	136.04	134.948	Un0058	1330016	1338007
ENSACAG00000000848	31.5873	31.7857	Un0283	535570	548012
ENSACAG00000000850	24.206	28.8308	6	38076269	38148027
ENSACAG00000000853	0	0	6	35557041	35583126
ENSACAG00000000855	77.1847	86.2957	1	45349839	45368928
ENSACAG00000000856	28.9655	15.995	1	126748970	126774056
ENSACAG00000000858	201.097	68.1704	Un0031	1466042	1524533
ENSACAG00000000859	46.5709	64.9707	Un2501	410	12967
ENSACAG00000000860	14.6663	0	Un0040	36657	90468
ENSACAG00000000861	54.4964	119.057	Un0204	832782	840663
ENSACAG00000000862	38.334	45.5647	3	52379516	52401155
ENSACAG00000000864	30.0612	16.6873	3	106551561	106661854
ENSACAG00000000866	67.273	63.984	Un0103	997659	1031725
ENSACAG00000000867	17.0599	0	1	126740006	126745627
ENSACAG00000000868	206.989	220.491	Un0577	50125	66055
ENSACAG00000000870	2.56782	2.87938	1	129332806	129343404
ENSACAG00000000871	316.945	74.4256	1	126710220	126729839
ENSACAG00000000875	11.0823	20.0075	Un0443	211684	214909
ENSACAG00000000876	100.342	98.6545	3	30506144	30534255
ENSACAG00000000877	0	18.7632	6	35524799	35549420
ENSACAG00000000882	15.8847	5.75466	Un0252	233419	277455
ENSACAG00000000885	0	0	Un0046	1051505	1075559
ENSACAG00000000886	97.875	41.2279	3	63048859	63060695
ENSACAG00000000888	197.721	155.069	Un0046	1037184	1042737
ENSACAG00000000889	76.4901	79.4151	Un0620	41532	127435
ENSACAG00000000892	222.146	214.667	Un0090	1475760	1490100
ENSACAG00000000893	162.437	364.827	Un0033	1432912	1489358
ENSACAG00000000895	0	0	Un3602	20	5304
ENSACAG00000000896	24.6305	14.5021	1	222223310	222265816
ENSACAG00000000897	40.2963	37.5102	3	70644309	70660240
ENSACAG00000000900	43.3335	24.6424	5	90092448	90138312
ENSACAG00000000902	88.9441	72.159	Un0336	280996	282052
ENSACAG00000000905	56.7106	72.2229	Un0272	630928	647703
ENSACAG00000000907	0	0	3	51988963	52095970
ENSACAG00000000908	259.728	333.502	Un0841	42207	55339
ENSACAG00000000912	29.5537	0	Un0336	217913	218900
ENSACAG00000000914	206.709	153.72	Un0204	841991	846466
ENSACAG00000000915	61.559	83.2593	2	31881525	31882914
ENSACAG00000000916	35.9676	17.7985	2	49095336	49123764
ENSACAG00000000917	41.2807	51.987	Un0367	44536	59343
ENSACAG00000000918	0	0	3	118907146	118944719
ENSACAG00000000919	58.9167	50.2165	3	30476964	30501944
ENSACAG00000000920	135.133	111.527	3	63021293	63043660
ENSACAG00000000923	25.1317	102.035	Un0022	1823986	1856464
ENSACAG00000000927	214.359	213.155	Un1602	14876	23358
ENSACAG00000000928	40.8197	42.2975	6	64899000	64931375
ENSACAG00000000931	24.1069	7.25141	2	49140660	49208191
ENSACAG00000000932	22.6932	17.5759	Un0627	32165	46166
ENSACAG00000000933	84.9058	85.0008	Un0749	96074	98567
ENSACAG00000000936	42.3314	45.1333	Un0259	587194	612449
ENSACAG00000000937	109.23	82.9587	Un0722	4281	29807
ENSACAG00000000939	0	13.9402	Un0443	201003	207339
ENSACAG00000000940	0	27.472	Un0371	93504	100436
ENSACAG00000000941	14.6831	0	4	52527446	52637496
ENSACAG00000000942	52.853	47.355	Un0749	86356	94655
ENSACAG00000000943	0	0	Un0018	1632877	1734689
ENSACAG00000000944	5.09264	14.5319	Un1700	506	13081
ENSACAG00000000945	93.7032	161.241	Un0299	540593	548009
ENSACAG00000000947	15.0662	7.2601	6	10823011	10846946
ENSACAG00000000952	2316.88	1571.48	Un0336	181072	190424
ENSACAG00000000953	29.112	62.5738	6	35488354	35498142
ENSACAG00000000954	48.6802	19.0338	3	86073653	86095118
ENSACAG00000000955	57.4548	94.1475	4	70392295	70481471
ENSACAG00000000956	34.6432	14.2112	1	143807653	143822100
ENSACAG00000000959	42.2773	43.385	5	90037555	90051365
ENSACAG00000000960	21.4612	17.7987	Un0577	71313	177633
ENSACAG00000000963	52.1804	58.4936	1	129281064	129329915
ENSACAG00000000965	27.9062	20.7752	1	129151297	129207404
ENSACAG00000000967	11.3357	35.4764	Un0204	850856	857254
ENSACAG00000000969	0	0	3	85998626	86019561
ENSACAG00000000971	63.4562	123.638	3	30415055	30434293
ENSACAG00000000972	233.299	728.739	Un0737	67127	76309
ENSACAG00000000973	48.3415	28.1133	1	235399565	235422186
ENSACAG00000000974	40.6546	46.813	4	68195934	68231662
ENSACAG00000000975	11.9778	6.64296	1	220630602	220682767
ENSACAG00000000976	29.8894	28.3503	Un0749	67070	68189
ENSACAG00000000977	0	10.2338	2	164385013	164406106
ENSACAG00000000979	32.2516	39.1191	5	67388937	67427695
ENSACAG00000000982	0	0	Un0749	6173	40055
ENSACAG00000000984	21.4239	42.9484	3	70585895	70631160
ENSACAG00000000985	347.049	390.419	1	204368934	204372397
ENSACAG00000000988	61.8876	84.0003	6	35451518	35474373
ENSACAG00000000989	169.632	142.77	Un0581	80701	85115
ENSACAG00000000991	14.3362	8.64774	Un0581	103683	111200
ENSACAG00000000992	128.587	194.577	Un0231	5917	9674
ENSACAG00000000994	16.635	13.594	3	62976205	63008233
ENSACAG00000000996	19.6938	16.4634	Un0697	38147	55031
ENSACAG00000000998	13.8348	10.0621	3	186664833	186669416
ENSACAG00000000999	184.359	833.194	1	126676458	126687300
ENSACAG00000001000	479.522	667.37	Un0003	9000407	9001133
ENSACAG00000001002	0	0	Un0112	1645443	1646451
ENSACAG00000001003	23.3697	20.5387	Un0199	76258	128702
ENSACAG00000001004	29.8748	37.2098	3	51856070	51884529
ENSACAG00000001005	288.509	385.603	Un0737	105388	113090
ENSACAG00000001006	440.621	508.42	Un0112	1622910	1633855
ENSACAG00000001008	42.8812	56.6347	5	74839793	74851337
ENSACAG00000001010	0	0	Un2199	1723	3019
ENSACAG00000001012	30.9388	19.9233	Un0367	231541	246464
ENSACAG00000001014	209.345	129.396	Un0748	963	31399
ENSACAG00000001015	0	0	Un0578	32021	36559
ENSACAG00000001021	87.0527	107.962	Un0018	1855672	1873807
ENSACAG00000001023	0	0	1	6736996	6737721
ENSACAG00000001026	40.0722	60.1133	2	49377321	49400518
ENSACAG00000001027	0	18.2061	Un0371	28660	61017
ENSACAG00000001031	4.73702	3.09331	3	186371881	186396636
ENSACAG00000001032	0	0	3	202284668	202296346
ENSACAG00000001034	71.3668	104.136	Un0119	705018	715600
ENSACAG00000001035	220.185	20.3709	Un0299	548381	563432
ENSACAG00000001036	22.7217	29.5	Un0038	1670702	1673086
ENSACAG00000001037	0	11.2075	Un0204	860255	887631
ENSACAG00000001039	156.333	93.5	Un0283	592788	603101
ENSACAG00000001040	24.3689	32.1046	2	49499758	49545416
ENSACAG00000001044	50.0436	42.2194	1	126546386	126600869
ENSACAG00000001045	0	467.566	Un0090	1470213	1470832
ENSACAG00000001046	17.7434	8.87856	Un0204	894481	902029
ENSACAG00000001047	39.8121	47.4623	5	74920545	74975774
ENSACAG00000001048	24.4797	21.8862	2	73157191	73173361
ENSACAG00000001049	20.1109	31.7816	Un0440	96647	253789
ENSACAG00000001050	57.7506	46.9871	Un0103	966731	978156
ENSACAG00000001052	33.2176	32.0007	2	31523286	31553887
ENSACAG00000001053	355.53	393.176	Un0090	1466613	1468892
ENSACAG00000001054	21.9347	18.3191	4	70536231	70583732
ENSACAG00000001056	21.7959	32.0628	Un0090	1414835	1458704
ENSACAG00000001058	24.982	124.165	Un1144	1784	43051
ENSACAG00000001059	0	0	Un0418	286780	306880
ENSACAG00000001061	469.225	536.054	Un0418	312694	316602
ENSACAG00000001063	171.943	295.779	Un0193	687401	694400
ENSACAG00000001066	0	0	1	88981686	88982766
ENSACAG00000001067	26.4812	8.08033	1	235374915	235391934
ENSACAG00000001068	187.887	477.574	Un1450	15211	18400
ENSACAG00000001069	157.361	103.446	Un0565	128213	151079
ENSACAG00000001070	15.6073	14.6917	Un0280	420715	487336
ENSACAG00000001072	18.8163	6.08381	1	96763399	96784343
ENSACAG00000001073	27.9636	8.94546	Un0347	229805	239102
ENSACAG00000001075	13.3308	22.4663	6	10702876	10734131
ENSACAG00000001078	34.0387	32.0592	Un1276	2941	16420
ENSACAG00000001080	11.2348	12.4363	1	236826315	236852908
ENSACAG00000001081	14.0343	10.2815	Un0368	1331	9912
ENSACAG00000001082	50.3368	12.476	Un0098	383166	399610
ENSACAG00000001083	310.962	156.496	3	186424391	186439477
ENSACAG00000001084	95.1183	14.5045	Un0038	1723996	1763566
ENSACAG00000001085	16.2622	13.0461	Un0578	144838	157783
ENSACAG00000001087	22.3939	0	Un0543	233240	243144
ENSACAG00000001088	18.2448	19.0307	Un0018	1884223	1896039
ENSACAG00000001089	493.842	337.95	1	88909848	88940115
ENSACAG00000001091	9.17025	0	Un0326	251326	275315
ENSACAG00000001093	17.7213	22.3824	Un0098	219299	249259
ENSACAG00000001095	84.7937	113.577	Un1450	22786	27307
ENSACAG00000001096	42.9946	68.9425	Un0231	35701	73204
ENSACAG00000001097	0	0	3	202240802	202241881
ENSACAG00000001098	48.4059	275.141	3	202192842	202221488
ENSACAG00000001099	207.66	518.375	5	89977413	89989627
ENSACAG00000001100	308.83	406.39	2	73136925	73149357
ENSACAG00000001101	4.91926	26.1142	Un0697	12905	27314
ENSACAG00000001102	63.5579	25.224	Un0578	177498	184133
ENSACAG00000001104	39.4652	0	1	30300575	30309103
ENSACAG00000001105	32.9758	60.3043	1	220522362	220545443
ENSACAG00000001106	27.9804	35.0074	Un0418	321012	330348
ENSACAG00000001109	51.4286	29.9074	Un0435	380396	391418
ENSACAG00000001111	661.036	527.973	Un0581	142573	184524
ENSACAG00000001116	0	0	Un0204	960523	963805
ENSACAG00000001117	45.2346	296.935	Un0193	700090	720552
ENSACAG00000001118	13.3973	0	Un0058	1345133	1355050
ENSACAG00000001119	0	0	Un1994	1966	14947
ENSACAG00000001124	0	0	3	51745063	51747890
ENSACAG00000001128	80.6736	42.6101	Un0336	17851	21612
ENSACAG00000001130	11.2714	24.443	1	222273425	222302502
ENSACAG00000001132	330.543	61.6342	Un1166	3530	18023
ENSACAG00000001135	36.6747	35.7421	3	202082287	202106670
ENSACAG00000001137	0	15.1508	6	10678702	10680740
ENSACAG00000001138	36.7849	231.577	Un0272	695101	700742
ENSACAG00000001139	54.5117	23.0564	1	235280986	235337384
ENSACAG00000001140	82.9013	74.7837	Un0565	168201	181315
ENSACAG00000001141	210.908	146.092	1	220139310	220140732
ENSACAG00000001142	20.6105	16.6396	1	220109723	220138088
ENSACAG00000001143	35.2307	22.8068	Un1605	3669	23794
ENSACAG00000001144	11.2779	9.65524	Un0031	1387676	1391837
ENSACAG00000001145	16.0044	31.5895	Un0308	410055	486466
ENSACAG00000001148	34.7889	23.4815	4	52783717	52828842
ENSACAG00000001151	235.732	62.8363	4	95512691	95535872
ENSACAG00000001152	180.735	152.102	Un0018	2023627	2034399
ENSACAG00000001154	38.4877	15.3619	4	70591886	70606702
ENSACAG00000001157	41.3984	0	1	245303666	245306723
ENSACAG00000001158	21.7612	14.9124	Un0841	65275	73468
ENSACAG00000001161	2.03152	2.30943	4	70676378	70677077
ENSACAG00000001165	13.2233	13.6401	Un0271	521084	556078
ENSACAG00000001166	36.5417	37.2616	6	9651280	9661334
ENSACAG00000001170	271.708	0	3	70555340	70569559
ENSACAG00000001171	0	0	1	88894884	88908559
ENSACAG00000001172	1109.43	1267.13	Un0722	79475	83133
ENSACAG00000001173	13.0763	18.3796	Un0038	2051236	2054749
ENSACAG00000001174	44.8758	26.6701	Un0031	1313233	1336478
ENSACAG00000001175	8.98828	0	Un0862	51028	72385
ENSACAG00000001176	57.077	90.7945	Un0722	90472	120423
ENSACAG00000001178	6.62785	4.48469	Un0011	2256803	2267500
ENSACAG00000001179	32.0527	77.6272	Un0633	8625	63014
ENSACAG00000001181	41.9201	22.8371	Un0308	2506	24177
ENSACAG00000001183	21.6493	10.7498	1	242606269	242630524
ENSACAG00000001184	0	14.274	Un0060	1944407	1995648
ENSACAG00000001186	0	23.0377	1	30018972	30040594
ENSACAG00000001188	13.1203	38.9527	3	70432109	70470451
ENSACAG00000001190	9.85716	10.5597	Un0252	277964	323012
ENSACAG00000001191	17.6497	8.72422	2	49552931	49595397
ENSACAG00000001192	13.1078	15.7788	3	30332173	30412013
ENSACAG00000001193	47.2207	34.9451	Un3893	442	4021
ENSACAG00000001194	85.5983	127.376	1	219997125	219998898
ENSACAG00000001200	13.177	0	Un0862	77777	83159
ENSACAG00000001205	51.8289	119.037	Un0018	2157449	2188834
ENSACAG00000001207	0	0	Un0367	273054	293124
ENSACAG00000001208	0	0	5	89917644	89943781
ENSACAG00000001209	481.1	88.8542	3	51711250	51713703
ENSACAG00000001210	17.5199	19.1277	4	37907889	37942636
ENSACAG00000001213	47.0739	93.7072	1	243199592	243250983
ENSACAG00000001216	0	0	Un0138	648418	649021
ENSACAG00000001218	148.02	245.228	1	126564039	126578403
ENSACAG00000001219	21.4588	14.9767	3	119080425	119184920
ENSACAG00000001220	3.43519	0	4	70775910	70779980
ENSACAG00000001222	150.472	105.128	3	51634395	51643382
ENSACAG00000001223	0	22.7315	Un0138	671116	679718
ENSACAG00000001224	213.082	222.28	Un0090	1354016	1411761
ENSACAG00000001226	0	0	Un0336	7882	11758
ENSACAG00000001229	26.4746	0	Un0326	283282	296267
ENSACAG00000001230	106.425	111.489	6	59634417	59648297
ENSACAG00000001231	171.312	134.865	Un0418	333466	333838
ENSACAG00000001232	0	0	3	62947899	62961122
ENSACAG00000001233	247.854	286.256	Un0748	65642	68570
ENSACAG00000001234	205.084	161.704	1	236866142	236871876
ENSACAG00000001235	5.81647	7.30776	1	204307651	204336215
ENSACAG00000001236	4.52518	15.8854	Un1296	2263	26645
ENSACAG00000001237	10.2114	10.9291	1	222319025	222329616
ENSACAG00000001238	12.5958	4.94343	4	95733138	95741835
ENSACAG00000001239	90.6628	33.208	Un0033	1845205	1868058
ENSACAG00000001240	25.9666	36.5929	Un0418	342442	351742
ENSACAG00000001241	57.466	80.267	Un4941	990	5619
ENSACAG00000001244	29.6672	17.076	3	51578859	51623448
ENSACAG00000001246	0	0	2	72951591	72957065
ENSACAG00000001250	0	0	4	71042560	71062810
ENSACAG00000001252	21.0498	32.1796	2	49612128	49638674
ENSACAG00000001253	183.525	78.4132	1	219636190	219648176
ENSACAG00000001256	41.1352	56.297	1	25574602	25581370
ENSACAG00000001257	115.045	139.668	2	49715215	49724074
ENSACAG00000001258	25.4876	15.3715	Un0748	91145	91814
ENSACAG00000001260	21.7392	26.6402	1	182418767	182444916
ENSACAG00000001262	20.3711	0	Un0545	168876	186017
ENSACAG00000001264	48.1015	31.2155	Un0748	104794	117990
ENSACAG00000001265	729.273	730.922	Un0299	568272	571400
ENSACAG00000001266	109.829	67.3388	Un0046	979171	1002415
ENSACAG00000001268	2037.1	2023.41	Un0009	706164	711688
ENSACAG00000001269	50.4968	38.3248	Un0031	861338	919055
ENSACAG00000001270	27.8243	7.99636	4	53043280	53108246
ENSACAG00000001271	10.3036	15.4652	Un0627	144090	167154
ENSACAG00000001274	13.1251	10.4513	Un0009	691040	699226
ENSACAG00000001276	79.2445	103.792	Un0280	643186	661576
ENSACAG00000001279	225.504	678.456	5	75539775	75585542
ENSACAG00000001281	22.6603	21.1136	2	49743268	49782878
ENSACAG00000001282	0	20.7775	1	88879872	88894493
ENSACAG00000001283	60.2545	114.362	Un4143	125	7854
ENSACAG00000001285	11.832	10.6273	1	222338197	222366674
ENSACAG00000001287	7.40588	2.81477	Un0299	581211	597255
ENSACAG00000001288	5.04362	13.2506	4	95807079	95812025
ENSACAG00000001289	60.3307	28.3273	1	219569473	219627846
ENSACAG00000001290	24.5821	6.51737	Un0565	192568	207622
ENSACAG00000001291	12.3659	14.68	2	72777086	72799516
ENSACAG00000001292	46.8926	30.0318	1	236887029	236904346
ENSACAG00000001294	25.2426	28.6321	5	75588186	75599956
ENSACAG00000001296	14.1828	9.87405	Un0286	199292	216018
ENSACAG00000001297	57.6078	12.8635	Un0033	1964053	1969720
ENSACAG00000001298	0	0	Un0103	805867	815862
ENSACAG00000001299	72.7521	83.9038	4	95850882	95874772
ENSACAG00000001300	87.2748	221.22	5	112145959	112171893
ENSACAG00000001301	61.267	63.9095	5	66752112	66833352
ENSACAG00000001302	0	0	4	37884321	37893642
ENSACAG00000001305	49.013	22.8235	Un0030	2365227	2372796
ENSACAG00000001306	921.485	727.797	1	148386094	148401655
ENSACAG00000001307	26.5021	7.88336	Un0033	2100071	2147128
ENSACAG00000001310	481.823	309.119	4	53139230	53144882
ENSACAG00000001314	11.0838	0	Un2677	434	10115
ENSACAG00000001318	1197.43	0	Un0030	2452836	2456305
ENSACAG00000001320	51.6001	251.564	4	53184112	53188636
ENSACAG00000001323	80.7579	68.1241	4	53194281	53203846
ENSACAG00000001324	10.1431	10.4182	1	25332658	25355081
ENSACAG00000001325	21.0462	12.3255	Un1614	20248	21304
ENSACAG00000001327	41.0015	56.0198	4	37791421	37875583
ENSACAG00000001328	30.013	21.9491	Un0545	30387	112534
ENSACAG00000001329	0	8.74278	Un0030	2601443	2624647
ENSACAG00000001330	6.69301	14.7037	Un0138	682115	720932
ENSACAG00000001332	45.4754	36.2442	Un0103	792731	801049
ENSACAG00000001333	22.4646	23.0399	Un0231	77304	158800
ENSACAG00000001334	15.9252	9.5634	6	37948130	37968777
ENSACAG00000001335	41.8199	43.3225	Un0435	322865	323393
ENSACAG00000001336	15.9585	22.0253	4	71078370	71130029
ENSACAG00000001337	253.417	215.162	1	126524249	126530358
ENSACAG00000001338	0	0	Un0633	74336	84296
ENSACAG00000001339	31.4741	0	Un3921	2394	6418
ENSACAG00000001340	25.8979	16.7789	Un0053	427906	432750
ENSACAG00000001341	29.5526	59.0033	3	146650465	146657416
ENSACAG00000001342	6.63517	7.23725	Un0009	674121	688510
ENSACAG00000001343	62.2287	87.1367	3	186492776	186494832
ENSACAG00000001344	157.837	483.339	1	245388451	245409642
ENSACAG00000001346	144.008	220.833	3	146617773	146648944
ENSACAG00000001347	29.0574	52.2804	Un0286	270649	283862
ENSACAG00000001348	18.1886	14.5623	3	51363689	51407011
ENSACAG00000001349	45.0175	48.2072	1	88840387	88851470
ENSACAG00000001350	278.828	137.272	Un0053	366446	417164
ENSACAG00000001351	33.4077	36	Un0271	57814	60328
ENSACAG00000001353	72.528	86.7707	Un3387	5293	8783
ENSACAG00000001354	60.9331	9.67117	Un0271	19738	46391
ENSACAG00000001355	18.2293	13.7844	Un0435	238611	275364
ENSACAG00000001356	55.2671	60.1408	1	148418080	148444228
ENSACAG00000001358	20.8949	21.4212	Un0103	769625	772164
ENSACAG00000001359	13.03	6.13598	4	53239303	53245855
ENSACAG00000001360	29.0619	23.5833	3	106757006	106774299
ENSACAG00000001361	24.4424	21.6072	Un0275	770294	776112
ENSACAG00000001362	60.2429	47.1762	4	95890774	95907992
ENSACAG00000001363	101.477	102.425	1	182399767	182412659
ENSACAG00000001364	57.7197	42.1164	5	89892770	89907345
ENSACAG00000001365	23.8671	30.5157	Un0827	52984	72848
ENSACAG00000001366	12.534	13.9848	Un1135	3623	47092
ENSACAG00000001367	0	0	3	119453242	119495559
ENSACAG00000001368	19.9001	8.12097	3	186531262	186571074
ENSACAG00000001369	11.1795	10.8424	Un0103	711876	753706
ENSACAG00000001371	10.0842	11.4026	1	235264724	235276544
ENSACAG00000001375	96.547	70.336	4	53252738	53255248
ENSACAG00000001376	12.0859	12.1119	Un0009	538280	619235
ENSACAG00000001377	22.721	26.4984	1	222599010	222630503
ENSACAG00000001378	0	26.648	Un0157	82164	89277
ENSACAG00000001379	27.7442	15.6101	Un0722	125072	126928
ENSACAG00000001381	0	0	Un0812	34100	36639
ENSACAG00000001382	9.30746	15.1913	Un0633	104228	113901
ENSACAG00000001383	0	0	2	117251862	117272561
ENSACAG00000001384	0	15.584	4	94220014	94336924
ENSACAG00000001387	0	0	Un0722	137249	145095
ENSACAG00000001388	439.174	1125.35	Un0812	44618	46446
ENSACAG00000001389	33.3109	18.4529	2	31445364	31452735
ENSACAG00000001390	0	0	3	202049657	202065484
ENSACAG00000001391	8.75997	26.9538	1	24881738	24912515
ENSACAG00000001393	24.4588	9.48418	Un0068	493279	575780
ENSACAG00000001394	120.922	144.886	1	204215008	204269792
ENSACAG00000001396	40.2132	10.2547	2	117276882	117323370
ENSACAG00000001397	137.112	227.456	Un0090	1339620	1348162
ENSACAG00000001399	0	0	Un0011	2408199	2432138
ENSACAG00000001400	882.186	1491.45	Un0031	354519	393394
ENSACAG00000001401	0	0	1	237018175	237083896
ENSACAG00000001402	37.9839	44.1152	Un0090	1294953	1309924
ENSACAG00000001403	35.8759	6.0533	4	71138268	71169022
ENSACAG00000001404	86.8484	68.4632	Un2093	4680	16523
ENSACAG00000001407	23.3868	0	6	37521218	37642224
ENSACAG00000001408	28.292	38.7456	3	30289790	30298714
ENSACAG00000001410	0	39.2023	2	49911651	49971753
ENSACAG00000001411	210.693	97.9072	1	235240774	235262990
ENSACAG00000001412	19.334	23.4488	Un0286	312880	330304
ENSACAG00000001416	49.8685	20.7154	3	119510998	119534859
ENSACAG00000001417	6.16826	15.5614	4	95915249	95955502
ENSACAG00000001420	109.224	49.3613	2	31309073	31315144
ENSACAG00000001421	13.2596	12.8528	Un0308	60271	65894
ENSACAG00000001422	0	0	3	85437016	85465024
ENSACAG00000001424	212.62	402.987	2	31299271	31306256
ENSACAG00000001427	75.6741	148.533	Un0031	332480	343554
ENSACAG00000001428	0	0	Un0159	42152	149482
ENSACAG00000001433	74.202	104.838	Un0031	315808	316375
ENSACAG00000001436	11.5454	10.3959	1	227451601	227492087
ENSACAG00000001437	154.926	89.3518	Un0031	246570	277706
ENSACAG00000001438	50.163	44.159	Un0347	165077	227323
ENSACAG00000001439	38.6626	31.9051	Un0308	381701	395341
ENSACAG00000001440	14.9709	17.1506	Un0326	347737	387476
ENSACAG00000001444	0	242.274	Un0367	336602	364922
ENSACAG00000001446	0	0	1	237261310	237317591
ENSACAG00000001448	16.9104	15.7436	Un0367	367875	394302
ENSACAG00000001452	69.7606	49.2229	Un0011	2434528	2499533
ENSACAG00000001453	590.888	1018.9	3	15489019	15492744
ENSACAG00000001457	448.362	428.289	Un0542	98456	105640
ENSACAG00000001459	94.4901	178.392	1	243261134	243271725
ENSACAG00000001460	14.752	25.4192	5	37913427	37959353
ENSACAG00000001461	12.7562	27.3075	Un0090	1263573	1283372
ENSACAG00000001462	18.6833	17.4196	3	51307257	51314822
ENSACAG00000001463	56.3028	20.4526	1	219509144	219515202
ENSACAG00000001468	13.6833	88.7766	4	85539621	85554936
ENSACAG00000001469	12.5265	10.9609	3	202039000	202046965
ENSACAG00000001470	50.3919	58.6659	3	51292515	51296439
ENSACAG00000001471	94.7805	159.426	Un0016	659282	677898
ENSACAG00000001473	118.266	96.653	Un0138	730005	733620
ENSACAG00000001474	0	0	2	42550952	42552662
ENSACAG00000001475	0	2.16928	Un0193	755383	758680
ENSACAG00000001476	11.9381	10.2268	Un0687	638	8330
ENSACAG00000001479	323.12	317.184	2	42561265	42575155
ENSACAG00000001482	0	16.7714	Un0138	737788	751306
ENSACAG00000001483	13.9742	16.0071	2	30815428	30815788
ENSACAG00000001485	118.84	78.7488	Un0193	764730	818907
ENSACAG00000001486	122.687	12.6712	1	88815164	88830823
ENSACAG00000001487	18.3434	9.09363	Un0966	176	20834
ENSACAG00000001488	43.4677	16.5554	3	15400898	15426897
ENSACAG00000001489	36.0998	44.5052	1	219465332	219491716
ENSACAG00000001492	152.564	538.68	5	112194335	112228370
ENSACAG00000001493	135.026	93.0808	Un2360	703	4366
ENSACAG00000001494	14.2331	10.3099	5	65063482	65071582
ENSACAG00000001496	13.6247	9.90139	3	138500581	138514812
ENSACAG00000001502	22.5358	32.9693	Un0758	24481	45944
ENSACAG00000001503	10.8252	16.1497	4	94515056	94533957
ENSACAG00000001504	21.8942	0	4	121068514	121114565
ENSACAG00000001506	30.4046	27.3769	1	245648894	245722330
ENSACAG00000001507	547.445	32.5879	Un0046	843485	846613
ENSACAG00000001508	58.9236	69.9303	Un0046	798190	829882
ENSACAG00000001509	319.587	248.709	Un0041	1952536	1999131
ENSACAG00000001511	9.47023	15.1621	1	133379750	133388633
ENSACAG00000001512	0	0	5	65040272	65043275
ENSACAG00000001515	0	0	3	119953040	119960179
ENSACAG00000001519	21.1737	9.46882	Un0068	882504	926506
ENSACAG00000001520	11.829	13.5296	Un0103	667694	669360
ENSACAG00000001523	5.8941	30.7925	1	222652441	222680929
ENSACAG00000001524	32.3398	18.9958	1	233003498	233160384
ENSACAG00000001525	410.845	476.443	Un0103	612256	619985
ENSACAG00000001526	28.3656	395.869	Un1431	17865	21413
ENSACAG00000001528	0	0	1	24643977	24650302
ENSACAG00000001529	35.7867	46.7165	Un0371	7321	13329
ENSACAG00000001531	49.606	26.521	5	109554310	109555400
ENSACAG00000001533	0	0	4	79727095	79779002
ENSACAG00000001535	138.687	411.594	Un3307	3848	9082
ENSACAG00000001536	31.6404	0	Un0965	2	716
ENSACAG00000001541	13.7657	32.9275	Un0096	709	46765
ENSACAG00000001542	74.7661	95.5769	1	222808770	222824789
ENSACAG00000001543	15.557	10.4662	1	133482926	133487936
ENSACAG00000001544	243.262	337.348	Un0886	8148	22569
ENSACAG00000001545	45.6266	37.5542	Un0231	192247	208591
ENSACAG00000001546	33.2652	13.6399	Un0319	509064	543189
ENSACAG00000001547	94.6094	48.4297	3	15023162	15038123
ENSACAG00000001548	9.22906	17.1478	Un5272	1261	6006
ENSACAG00000001549	312.638	440.565	3	51244144	51275615
ENSACAG00000001550	0	0	1	261027827	261231153
ENSACAG00000001551	104.319	94.7383	Un0090	1245464	1261360
ENSACAG00000001552	37.4764	0	Un0326	422415	468516
ENSACAG00000001554	0	6.90512	Un0033	2242484	2290863
ENSACAG00000001556	177.996	705.061	3	30209682	30237770
ENSACAG00000001558	97.6894	55.6644	1	24464892	24476131
ENSACAG00000001560	20.341	17.4137	3	146603333	146609278
ENSACAG00000001561	41.2553	35.8554	Un0103	560085	606023
ENSACAG00000001562	0	12.5563	2	117329993	117343326
ENSACAG00000001563	104.953	121.356	Un0382	387	16190
ENSACAG00000001564	62.5546	59.4468	1	133496867	133499138
ENSACAG00000001566	63.4957	106.817	1	243279116	243316004
ENSACAG00000001567	9.82828	14.4246	1	134088764	134141003
ENSACAG00000001569	305.047	265.489	Un0687	39986	46796
ENSACAG00000001571	15.1965	12.1974	Un0542	109067	116681
ENSACAG00000001572	23.8433	84.2531	5	64422902	64548356
ENSACAG00000001573	187.634	119.808	4	121060801	121063114
ENSACAG00000001574	45.3612	13.6493	4	53475036	53565988
ENSACAG00000001575	261.968	309.529	1	96693703	96714250
ENSACAG00000001578	50.9338	112.205	2	30450646	30463770
ENSACAG00000001580	100.631	90.9572	Un1573	648	24165
ENSACAG00000001581	22.835	14.6267	3	146579478	146596315
ENSACAG00000001582	61.3944	46.356	Un0516	203781	205403
ENSACAG00000001583	9.95007	11.8714	1	24178976	24205898
ENSACAG00000001584	270.301	349.398	3	120001225	120025345
ENSACAG00000001585	9.8188	0	Un0429	187602	221540
ENSACAG00000001586	393.787	174.145	2	117345869	117364741
ENSACAG00000001589	96.2136	118.189	Un0059	314028	335275
ENSACAG00000001590	0	0	Un0936	6652	19275
ENSACAG00000001591	0	8.4396	Un0031	230936	236701
ENSACAG00000001592	3.77705	6.81683	4	120858585	121046202
ENSACAG00000001593	80.9671	376.551	5	112253071	112269892
ENSACAG00000001594	0	0	1	246195844	246248522
ENSACAG00000001595	738.423	157.983	Un0142	859871	886361
ENSACAG00000001596	106.62	216.297	6	37468211	37500802
ENSACAG00000001597	32.3454	50.239	Un0966	28351	37648
ENSACAG00000001599	80.1254	86.1523	Un0886	23743	30784
ENSACAG00000001601	99.7836	162.556	Un1595	9937	21822
ENSACAG00000001602	45.9363	51.0003	Un0965	19376	65683
ENSACAG00000001605	13.5804	22.2008	1	123978546	123990186
ENSACAG00000001606	167.591	170.964	Un0326	481666	503259
ENSACAG00000001607	0	0	1	143016076	143035294
ENSACAG00000001608	23.4834	16.1034	4	94747356	94771402
ENSACAG00000001610	400.085	386.296	1	227360160	227368902
ENSACAG00000001611	36.4189	58.3115	Un0142	1038208	1044217
ENSACAG00000001612	17.5146	104.701	1	226686336	226703857
ENSACAG00000001613	58.0061	36.2169	1	143056021	143117244
ENSACAG00000001614	0	185.057	2	30391792	30433780
ENSACAG00000001615	160.998	86.9732	1	148447975	148453490
ENSACAG00000001617	20.361	57.0777	1	88742447	88758278
ENSACAG00000001618	51.0063	33.2009	5	52926177	52936222
ENSACAG00000001619	15.9516	8.09957	1	182203072	182204176
ENSACAG00000001620	47.0699	52.3108	Un0193	832171	834473
ENSACAG00000001622	97.9409	51.9396	Un0936	37056	70845
ENSACAG00000001623	47.0441	90.6067	Un0031	185078	217799
ENSACAG00000001625	60.0062	12.2587	Un0059	408721	426149
ENSACAG00000001626	0	0	Un0068	1272127	1346087
ENSACAG00000001627	0	18.2253	3	201622237	201715376
ENSACAG00000001628	27.8073	187.262	Un0142	1172420	1428148
ENSACAG00000001629	0	0	5	120738573	120751089
ENSACAG00000001630	16.6547	11.2969	1	204139173	204187435
ENSACAG00000001632	0	9.06793	Un0416	365837	386332
ENSACAG00000001633	11.4142	14.1093	1	219440192	219464454
ENSACAG00000001634	34.3208	41.1842	4	96985124	96992827
ENSACAG00000001635	65.6216	68.0932	Un0138	782515	805983
ENSACAG00000001636	83.3056	63.1467	5	52940892	52962953
ENSACAG00000001637	41.9559	88.6734	Un0542	117976	131209
ENSACAG00000001638	17.5941	22.1584	Un0516	158992	194906
ENSACAG00000001639	69.0431	316.503	Un0734	2849	101730
ENSACAG00000001642	17.4361	11.6591	Un0945	4100	24070
ENSACAG00000001643	20.8098	24.726	3	106820502	106823553
ENSACAG00000001644	0	0	Un0966	43103	60723
ENSACAG00000001645	411.642	304.092	Un1419	11722	21413
ENSACAG00000001647	0	0	Un1899	567	9275
ENSACAG00000001650	16.3144	6.42449	Un0347	113157	143547
ENSACAG00000001652	110.343	64.9034	Un0231	212123	221267
ENSACAG00000001654	51.2536	70.4625	1	124065249	124090540
ENSACAG00000001655	0	0	3	120034943	120038102
ENSACAG00000001657	10.4048	5.39026	Un0429	288475	299117
ENSACAG00000001658	20.0883	14.6609	2	50000958	50023007
ENSACAG00000001660	33.6091	60.3948	3	106900652	106922075
ENSACAG00000001662	16.7615	0	3	70270165	70329685
ENSACAG00000001663	32.9906	15.1189	4	37739719	37760551
ENSACAG00000001664	582.1	2167.52	1	151805370	151845842
ENSACAG00000001666	426.614	352.465	Un0429	323131	337296
ENSACAG00000001669	165.456	175.015	Un0193	837191	842904
ENSACAG00000001671	10.2966	34.1245	4	97210021	97226459
ENSACAG00000001675	0	266.117	Un0059	458899	459535
ENSACAG00000001676	22.7437	21.7457	1	96629160	96686918
ENSACAG00000001678	0	0	Un0193	845884	847873
ENSACAG00000001682	0	16.8793	Un0319	357043	492807
ENSACAG00000001683	0	0	3	186906007	186918835
ENSACAG00000001684	0	0	Un0752	56581	60682
ENSACAG00000001685	157.984	142.692	Un0090	1175857	1180757
ENSACAG00000001687	19.13	31.053	Un1201	599	41126
ENSACAG00000001690	297.891	584.225	1	181137094	181138222
ENSACAG00000001691	0	15.2539	6	37289085	37316358
ENSACAG00000001693	20.2555	34.9722	1	88695890	88704236
ENSACAG00000001694	0	0	1	180857203	180902153
ENSACAG00000001695	7.75933	16.3039	Un0852	2007	23302
ENSACAG00000001696	0	0	1	219407077	219415333
ENSACAG00000001698	135.77	168.402	2	117453807	117454806
ENSACAG00000001701	17.3141	9.63015	1	219274459	219376130
ENSACAG00000001702	0	0	1	180754864	180776200
ENSACAG00000001703	36.0626	72.4823	Un0193	876328	886765
ENSACAG00000001704	0	0	5	120682568	120709094
ENSACAG00000001705	10.724	7.6237	2	117641056	117739729
ENSACAG00000001706	26.8032	12.2853	Un0806	12119	13796
ENSACAG00000001707	30.4623	11.6221	Un0090	1146799	1154293
ENSACAG00000001708	29.3495	14.4944	Un0429	345617	353534
ENSACAG00000001709	144.73	135.883	4	97400580	97428463
ENSACAG00000001712	145.076	90.5823	3	120462775	120463381
ENSACAG00000001713	34.7275	20.8838	Un0286	368993	383720
ENSACAG00000001714	9.3851	15.08	1	124150446	124151406
ENSACAG00000001715	19.9134	13.0625	Un0872	29210	78129
ENSACAG00000001716	154.334	49.2983	1	88647388	88672281
ENSACAG00000001717	25.7277	10.8001	1	124379707	124418441
ENSACAG00000001718	46.1279	323.202	Un0416	302838	317415
ENSACAG00000001719	125.754	77.9277	3	120465834	120470539
ENSACAG00000001721	75.8465	40.2671	2	42599736	42605913
ENSACAG00000001723	28.4673	34.2185	Un0435	176960	196654
ENSACAG00000001725	2.51479	8.11078	3	186938917	186997559
ENSACAG00000001726	118.957	114.478	Un0758	74515	83300
ENSACAG00000001727	95.3617	132.642	Un0053	301458	331934
ENSACAG00000001729	0	12.1724	Un0103	499112	511176
ENSACAG00000001730	3.30328	2.20628	Un1946	3455	16533
ENSACAG00000001731	11.2267	15.551	Un0009	455801	473450
ENSACAG00000001732	21.661	28.9721	5	112306735	112316700
ENSACAG00000001733	15.1898	16.8282	2	164211586	164221585
ENSACAG00000001734	105.952	152.7	Un0687	56531	75894
ENSACAG00000001735	0	0	2	42614177	42637907
ENSACAG00000001737	0	0	Un0103	474770	489379
ENSACAG00000001739	41.2456	8.63433	3	155007145	155152736
ENSACAG00000001740	2402.94	3406.58	1	222829188	222834987
ENSACAG00000001741	189.187	259.949	Un0319	154901	179279
ENSACAG00000001742	207.307	86.7851	5	53315415	53332657
ENSACAG00000001743	839.164	514.83	Un0090	1138837	1141850
ENSACAG00000001744	26.0851	35.766	Un0516	12378	45931
ENSACAG00000001745	32.6967	16.8708	3	120481123	120516762
ENSACAG00000001747	18.6945	18.7075	Un0286	395469	416751
ENSACAG00000001748	10.2792	22.2646	6	37221306	37226952
ENSACAG00000001750	256.64	250.544	Un0628	35891	45712
ENSACAG00000001754	28.9569	22.0751	Un0145	595294	628486
ENSACAG00000001755	52.4169	30.8779	Un0119	780349	807902
ENSACAG00000001756	7.43731	35.0373	6	37161003	37222519
ENSACAG00000001758	17.0929	21.1497	Un0326	546069	552315
ENSACAG00000001759	89.5799	72.1136	1	148476379	148492469
ENSACAG00000001761	41.8923	48.5638	Un0090	932536	975573
ENSACAG00000001762	850.758	1265.55	Un0399	335	3886
ENSACAG00000001764	0	0	3	88021847	88042132
ENSACAG00000001765	296.159	156.464	Un0796	51660	60986
ENSACAG00000001767	0	16.2644	Un0521	142233	146382
ENSACAG00000001769	13.8959	17.8358	1	243317689	243377091
ENSACAG00000001770	51.7385	48.5744	Un1438	6784	26421
ENSACAG00000001771	14.7022	15.1885	1	228214307	228234917
ENSACAG00000001777	434.944	489.263	Un0286	445741	449601
ENSACAG00000001779	13.3414	12.5652	Un0286	483458	506066
ENSACAG00000001781	68.1221	84.1964	Un0435	165334	170229
ENSACAG00000001783	8.88536	31.7173	Un0424	126314	185013
ENSACAG00000001784	219.132	157.782	3	146563677	146577394
ENSACAG00000001785	240.517	1159.88	Un3498	1600	7111
ENSACAG00000001786	18.1241	35.8499	Un0141	4114	22315
ENSACAG00000001787	72.3984	53.7221	1	180738886	180752671
ENSACAG00000001789	6.91041	5.85556	3	30176379	30203750
ENSACAG00000001791	6.63614	32.3723	5	112611438	112727414
ENSACAG00000001794	13.8488	11.0409	2	164123245	164180556
ENSACAG00000001795	21.5305	16.224	1	82320386	82328307
ENSACAG00000001798	39.4736	58.5309	1	82195633	82236994
ENSACAG00000001799	26.3858	16.6322	4	37295919	37321932
ENSACAG00000001800	263.287	405.076	4	97477024	97500961
ENSACAG00000001802	8.04967	9.26169	1	243469730	243520087
ENSACAG00000001804	29.6849	21.1247	Un0416	264380	279894
ENSACAG00000001805	70.2593	90.1403	Un0742	22774	29544
ENSACAG00000001806	19.0591	27.9931	5	64268773	64319908
ENSACAG00000001808	0	0	Un0740	8804	17383
ENSACAG00000001810	56.3643	89.7984	Un0435	150039	162601
ENSACAG00000001811	33.7954	48.1168	Un2973	647	9596
ENSACAG00000001813	0	31.1711	1	180536751	180558526
ENSACAG00000001814	0	0	Un2305	9482	14636
ENSACAG00000001816	22.5517	42.1158	3	87380425	87457971
ENSACAG00000001817	69.9147	73.7616	Un0347	81837	107999
ENSACAG00000001819	34.3161	20.2118	Un0173	100964	109401
ENSACAG00000001820	34.41	20.1464	1	203962074	204016972
ENSACAG00000001821	68.1773	76.1951	Un0319	99348	122858
ENSACAG00000001823	20.3028	18.5806	4	85616122	85633843
ENSACAG00000001828	0	0	Un1990	9855	12707
ENSACAG00000001829	0	15.2612	Un0009	1682863	1773653
ENSACAG00000001830	75.686	62.646	Un1181	38786	50493
ENSACAG00000001832	61.9116	63.7443	3	85359088	85414968
ENSACAG00000001833	131.66	18.9554	4	112690968	112698580
ENSACAG00000001834	0	0	4	120834286	120853370
ENSACAG00000001835	640.208	244.929	2	42644787	42659035
ENSACAG00000001838	132.523	311.471	Un1454	1655	9471
ENSACAG00000001840	55.9307	51.8163	Un0138	862157	876237
ENSACAG00000001842	273.301	123.76	2	163961203	163968649
ENSACAG00000001844	11.4386	30.0982	Un0103	444252	468584
ENSACAG00000001846	19.7735	6.98439	3	106965204	107068171
ENSACAG00000001848	382.137	151.581	2	54401921	54406386
ENSACAG00000001849	123.348	135.318	Un0193	997435	1005521
ENSACAG00000001850	133.752	490.216	Un0031	143640	156636
ENSACAG00000001851	20.7654	91.449	Un0173	121625	181229
ENSACAG00000001852	84.349	52.4073	4	67584005	67603559
ENSACAG00000001853	53.5089	62.411	4	36823968	36853505
ENSACAG00000001855	19.0227	23.8953	Un4044	610	3389
ENSACAG00000001857	3.34912	9.23963	Un0009	2289387	2311048
ENSACAG00000001858	1.32536	0	1	44582365	44651375
ENSACAG00000001860	24.4931	24.5074	Un3499	1410	9532
ENSACAG00000001861	0	0	Un0319	65909	84957
ENSACAG00000001862	135.425	169.367	Un0416	252401	257532
ENSACAG00000001863	20.037	23.3335	1	124448004	124455837
ENSACAG00000001864	26.1285	0	Un0011	1976703	2025701
ENSACAG00000001865	51.3399	78.1186	1	180399508	180442908
ENSACAG00000001866	150.291	62.4537	1	124468476	124476074
ENSACAG00000001869	166.194	338.97	Un0687	85705	94694
ENSACAG00000001870	0	0	4	112621593	112639363
ENSACAG00000001871	20.4203	15.2048	Un0358	44268	117133
ENSACAG00000001873	47.4709	117.882	4	97507374	97528552
ENSACAG00000001874	27.2655	51.8032	2	163775695	163796181
ENSACAG00000001875	60.1009	70.1968	Un0628	149005	155463
ENSACAG00000001877	90.2679	142.404	Un0046	687290	720166
ENSACAG00000001878	63.9306	181.184	Un0247	138133	247926
ENSACAG00000001880	88.9467	123.278	2	42676592	42701741
ENSACAG00000001881	25.9549	21.8319	Un0068	1398523	1428679
ENSACAG00000001884	48.7397	42.9501	Un0758	86120	93271
ENSACAG00000001885	20.7449	14.6551	1	134285069	134294644
ENSACAG00000001886	88.3911	113.135	Un0416	233050	248112
ENSACAG00000001888	188.151	142.472	Un0145	638740	645205
ENSACAG00000001889	18.7898	16.0311	Un0435	59261	139265
ENSACAG00000001891	296.781	344.934	Un0231	310884	312858
ENSACAG00000001892	0	0	Un0059	1012452	1044758
ENSACAG00000001893	12.1258	31.409	Un0835	60355	86673
ENSACAG00000001894	189.256	146.814	3	200672182	200677368
ENSACAG00000001895	11.6547	14.7495	Un0512	155870	161821
ENSACAG00000001896	223.085	222.529	2	54459532	54469883
ENSACAG00000001897	52.881	21.6319	Un0031	197	50748
ENSACAG00000001899	15.0444	19.9094	Un0103	426819	437378
ENSACAG00000001900	128.248	327.415	Un0747	78860	94879
ENSACAG00000001901	31.0933	25.8659	Un0145	692240	717691
ENSACAG00000001902	12.5626	7.72693	Un1072	860	23524
ENSACAG00000001904	20.0956	5.42397	6	70009428	70047926
ENSACAG00000001905	0	0	Un1016	8945	58844
ENSACAG00000001906	29.0455	0	3	200663789	200664341
ENSACAG00000001907	101.246	44.8598	3	187005773	187028042
ENSACAG00000001909	90.2835	59.0499	3	30132849	30155424
ENSACAG00000001910	9.60191	9.04421	Un0319	23714	56478
ENSACAG00000001911	30.7679	19.0324	3	70210794	70234734
ENSACAG00000001912	80.3209	121.352	Un0512	169208	229380
ENSACAG00000001913	140.879	84.0407	4	67570010	67575697
ENSACAG00000001914	17.4508	27.2941	Un0231	337263	351751
ENSACAG00000001915	28.3759	8.81715	Un0286	525268	549739
ENSACAG00000001916	196.764	187.977	Un0545	4185	11876
ENSACAG00000001917	36.8007	25.6094	3	200602443	200653589
ENSACAG00000001918	155.082	91.5337	1	124520484	124546286
ENSACAG00000001919	16.1391	0	5	64200630	64250837
ENSACAG00000001921	40.9458	0	2	163718542	163736038
ENSACAG00000001922	76.9418	86.5707	Un0807	5272	10138
ENSACAG00000001923	0	18.7653	3	70130505	70152992
ENSACAG00000001924	22.8401	19.2933	2	50051486	50140830
ENSACAG00000001925	40.5521	81.8565	Un0424	215668	275019
ENSACAG00000001926	244.471	275.887	Un0758	98101	104039
ENSACAG00000001927	156.664	192.685	Un0795	29415	58941
ENSACAG00000001928	2050.87	2633.79	Un0046	670857	675712
ENSACAG00000001929	42.8668	30.3622	2	54473218	54524439
ENSACAG00000001931	193.09	380.276	Un0687	117908	123798
ENSACAG00000001933	16.2691	17.0023	Un0872	1418	18431
ENSACAG00000001934	0	0	1	96527048	96584036
ENSACAG00000001937	29.4055	0	4	53857411	53904433
ENSACAG00000001938	12.4753	0	Un0068	1445103	1454505
ENSACAG00000001939	200.244	201.875	Un0358	125612	143540
ENSACAG00000001940	12.1725	14.3643	4	67536821	67566540
ENSACAG00000001941	0	0	1	243565628	243566042
ENSACAG00000001944	0	0	3	85311599	85340479
ENSACAG00000001945	23.7216	24.6055	Un0231	357079	372787
ENSACAG00000001946	33.5607	74.4705	1	243573985	243585219
ENSACAG00000001949	0	266.154	3	107357334	107378172
ENSACAG00000001954	78.0007	95.1598	1	88577990	88587496
ENSACAG00000001956	11.9028	24.4205	Un0059	1307183	1357010
ENSACAG00000001960	210.041	362.739	Un0145	732807	745138
ENSACAG00000001961	42.4881	12.1715	5	120425363	120427077
ENSACAG00000001965	6.56997	8.76282	Un0235	685879	727627
ENSACAG00000001966	206.382	297.875	1	44280356	44290380
ENSACAG00000001968	8.00056	21.4571	Un0145	903644	932493
ENSACAG00000001971	0	0	Un0585	150135	185200
ENSACAG00000001972	100.942	58.5264	Un0103	374001	409030
ENSACAG00000001974	46.3461	29.5284	3	146452990	146465210
ENSACAG00000001975	15.5605	7.78641	Un1072	30070	50738
ENSACAG00000001976	26.8835	46.769	Un3304	759	6332
ENSACAG00000001977	261.109	736.434	Un1932	2323	8948
ENSACAG00000001978	53.5914	55.9985	Un0347	65139	79771
ENSACAG00000001979	45.2168	40.1172	5	120389786	120418932
ENSACAG00000001980	0	17.3529	Un0605	1525	15972
ENSACAG00000001981	69.782	124.329	Un0618	47693	66058
ENSACAG00000001983	65.4933	40.3844	Un5547	862	4774
ENSACAG00000001984	19.2342	135.406	4	112229220	112248152
ENSACAG00000001988	74.1472	78.4648	3	120696811	120732967
ENSACAG00000001990	241.348	337.73	Un0416	225971	229459
ENSACAG00000001991	841.909	535.099	Un0009	2314422	2340205
ENSACAG00000001993	44.0929	40.671	1	148497668	148504594
ENSACAG00000001994	165.027	187.348	Un1454	11649	27062
ENSACAG00000001995	18.8371	19.5467	Un0018	3288705	3434056
ENSACAG00000001998	359.908	426.465	Un0416	213734	225685
ENSACAG00000001999	42.4048	58.0966	Un0618	68856	76396
ENSACAG00000002000	44.2061	16.6513	2	42706855	42720654
ENSACAG00000002002	37.0254	38.9016	Un4404	3385	6532
ENSACAG00000002003	0	0	Un0068	1472253	1479189
ENSACAG00000002004	20.5104	19.8853	1	148510640	148610871
ENSACAG00000002006	71.5258	69.4411	Un0231	373377	376520
ENSACAG00000002007	0	17.4455	Un0605	29768	32504
ENSACAG00000002009	0	25.1403	1	124575333	124602731
ENSACAG00000002010	108.76	106.775	Un0046	646850	651663
ENSACAG00000002011	16.088	14.7755	2	54534329	54548661
ENSACAG00000002012	14.163	0	5	76840081	76863247
ENSACAG00000002013	225.457	151.03	Un0758	109497	116025
ENSACAG00000002014	50.1257	14.3783	Un0795	60111	101525
ENSACAG00000002015	107.047	95.413	1	246398916	246401707
ENSACAG00000002017	11.1167	8.72596	1	246501086	246505740
ENSACAG00000002018	87.9175	133.529	Un5156	1034	4760
ENSACAG00000002019	61.6936	26.9175	1	59510355	59514443
ENSACAG00000002022	726.724	665.464	3	69817556	69835148
ENSACAG00000002023	147.271	208.28	3	30090329	30093133
ENSACAG00000002029	43.1243	25.3807	4	85655500	85681653
ENSACAG00000002030	0	6.73849	3	69556659	69728291
ENSACAG00000002031	25.1536	58.1522	2	163592633	163687981
ENSACAG00000002032	0	0	2	42809719	42879825
ENSACAG00000002033	106.718	118.786	3	87356875	87361197
ENSACAG00000002034	0	0	3	107402198	107438348
ENSACAG00000002035	109.728	151.48	3	87307305	87335897
ENSACAG00000002036	88.431	193.549	Un0605	132740	148676
ENSACAG00000002037	93.2353	161.682	3	200475391	200511911
ENSACAG00000002040	65.8422	110.443	4	112196095	112226198
ENSACAG00000002041	13.0243	15.9158	5	64086541	64122204
ENSACAG00000002042	47.8356	19.3108	1	243672878	243682377
ENSACAG00000002043	67.8665	99.4426	Un0046	585443	644687
ENSACAG00000002045	336.21	415.599	1	82159804	82177456
ENSACAG00000002046	4.67532	12.0145	Un0214	813592	831622
ENSACAG00000002047	82.2463	99.4701	5	112754263	112795980
ENSACAG00000002048	101.598	109.934	4	79482380	79484498
ENSACAG00000002052	17.1294	19.7613	1	44268879	44274784
ENSACAG00000002053	488.485	391.922	Un0628	160741	166218
ENSACAG00000002054	15.0504	19.399	Un0009	2372369	2387382
ENSACAG00000002056	23.55	0	4	36732217	36789537
ENSACAG00000002058	7.53335	19.2186	3	85023612	85193849
ENSACAG00000002059	95.5348	123.482	Un4160	57	5376
ENSACAG00000002060	18.9854	9.69991	5	53430490	53446207
ENSACAG00000002061	175.385	127.552	Un0173	501671	510157
ENSACAG00000002062	0	0	1	173713958	173729810
ENSACAG00000002064	0	0	5	76876211	76876769
ENSACAG00000002065	185.851	161.947	Un0231	395426	410592
ENSACAG00000002066	26.8361	20.071	5	76900991	76930891
ENSACAG00000002071	7.70273	14.981	4	67376340	67469228
ENSACAG00000002072	14.478	11.491	1	180351894	180378473
ENSACAG00000002073	34.5759	38.0034	1	96492078	96525490
ENSACAG00000002074	0	0	4	79474834	79475828
ENSACAG00000002076	23.1807	0	4	79463368	79466408
ENSACAG00000002080	301.311	123.12	Un0065	1872866	1880494
ENSACAG00000002081	75.7152	22.1636	Un0214	837734	853503
ENSACAG00000002083	15.1301	15.8275	1	125268755	125435774
ENSACAG00000002084	56.8801	35.2816	5	120354284	120355826
ENSACAG00000002085	38.112	26.0912	1	44261785	44267955
ENSACAG00000002088	139.886	101.253	Un0174	235457	265366
ENSACAG00000002089	16.7402	53.6748	1	219143162	219187425
ENSACAG00000002090	21.5756	23.0253	4	79425459	79456463
ENSACAG00000002091	22.7946	16.845	3	107456142	107504239
ENSACAG00000002092	118.896	77.3616	5	120272287	120306520
ENSACAG00000002093	77.9602	99.9163	3	187064021	187095613
ENSACAG00000002094	0	0	1	246677430	246691120
ENSACAG00000002097	36.4234	64.1166	Un0106	595392	679417
ENSACAG00000002098	35.2733	28.6544	Un1267	1006	21127
ENSACAG00000002099	199.049	93.6548	5	82042703	82061825
ENSACAG00000002100	17.8648	0	5	112830655	112853851
ENSACAG00000002101	74.651	90.2552	Un0618	85621	89786
ENSACAG00000002102	19.6129	16.9356	1	244009005	244060646
ENSACAG00000002103	85.8211	65.4625	2	54574066	54588250
ENSACAG00000002105	35.0095	39.2804	1	222904618	222931842
ENSACAG00000002107	18.2796	12.3482	Un0114	53917	67772
ENSACAG00000002110	34.0435	19.7202	5	112859549	112873724
ENSACAG00000002114	14.0505	35.5854	1	44225657	44243831
ENSACAG00000002115	11.1893	12.0066	1	222941181	222963142
ENSACAG00000002116	12.7207	21.4846	Un3968	757	7037
ENSACAG00000002119	40.5275	62.3405	6	59671432	59699435
ENSACAG00000002120	98.3469	193.574	Un0053	202943	262963
ENSACAG00000002121	143.784	201.215	1	173582126	173585828
ENSACAG00000002123	24.5095	33.6971	Un0065	1847349	1869826
ENSACAG00000002124	48.0386	25.1419	Un0605	168279	199197
ENSACAG00000002125	0	0	1	246824266	246901631
ENSACAG00000002126	217.756	463.904	Un0618	92913	98724
ENSACAG00000002127	0	0	4	36669708	36695012
ENSACAG00000002128	0	0	Un0957	8655	68224
ENSACAG00000002129	24.28	4.75238	4	120554050	120582599
ENSACAG00000002131	50.4656	44.5306	Un0628	175325	190348
ENSACAG00000002132	37.4663	14.9387	Un0214	889242	890645
ENSACAG00000002133	60.2883	13.2172	Un4296	719	7592
ENSACAG00000002138	45.8574	24.986	Un1138	34370	49910
ENSACAG00000002142	0	32.2623	1	60256745	60278336
ENSACAG00000002143	0	0	Un0173	549956	579116
ENSACAG00000002144	44.9568	55.9895	4	118598703	118605396
ENSACAG00000002145	132.197	276.161	Un0289	2356	5600
ENSACAG00000002146	111.585	0	3	57870492	57872581
ENSACAG00000002149	23.0662	0	5	82116962	82139906
ENSACAG00000002150	28.041	17.4762	4	112171437	112182421
ENSACAG00000002152	0	0	1	60350732	60371354
ENSACAG00000002154	25.2604	53.7848	3	156802492	156803167
ENSACAG00000002155	0	0	2	42954266	42997239
ENSACAG00000002156	13.4629	44.7656	3	87086865	87197127
ENSACAG00000002160	62.2097	24.0141	Un0214	899251	900013
ENSACAG00000002161	116.245	289.319	Un0416	190912	203020
ENSACAG00000002162	0	89.2625	4	97534008	97558801
ENSACAG00000002163	30.1139	35.7455	Un0009	2424525	2440672
ENSACAG00000002164	0	0	Un0121	1025038	1030195
ENSACAG00000002166	14.8919	0	Un1831	989	3625
ENSACAG00000002168	1343.65	2183.71	Un3761	5495	7200
ENSACAG00000002169	0	0	Un0106	701408	709196
ENSACAG00000002172	47.7049	72.5509	3	156983820	157074463
ENSACAG00000002175	80.5857	131.762	Un0618	105814	133195
ENSACAG00000002177	11.5216	33.892	Un0018	486564	626867
ENSACAG00000002178	131.467	88.8623	1	60373513	60391493
ENSACAG00000002180	102.49	104.364	Un0289	50250	66992
ENSACAG00000002181	21.0063	15.6355	1	244390318	244404394
ENSACAG00000002182	17.9815	19.3841	5	64040913	64074952
ENSACAG00000002183	51.0812	31.4351	4	79233654	79248588
ENSACAG00000002184	19.9345	19.695	1	60521116	60560837
ENSACAG00000002186	16.2806	21.4669	4	78998807	78999736
ENSACAG00000002188	0	0	2	117754711	117771891
ENSACAG00000002189	32.5977	37.1384	3	187156180	187233989
ENSACAG00000002190	0	6.70926	Un0241	647048	733312
ENSACAG00000002194	563.011	691.974	4	112161781	112167398
ENSACAG00000002195	81.3212	14.6303	Un0235	738665	785837
ENSACAG00000002204	15.1835	8.02193	4	129604681	129617408
ENSACAG00000002210	10.4806	13.0026	4	112148910	112161560
ENSACAG00000002211	49.7248	11.4506	Un0733	15070	52093
ENSACAG00000002212	36.1945	77.9537	4	97603404	97636130
ENSACAG00000002214	0	0	1	88508322	88543051
ENSACAG00000002218	50.4925	29.3913	4	67863603	67937608
ENSACAG00000002219	10.8154	18.6222	4	136708818	136741952
ENSACAG00000002222	19.7024	15.0962	1	247088004	247208375
ENSACAG00000002224	128.913	153.082	Un0011	3104848	3118899
ENSACAG00000002227	32.5919	21.5953	5	120263717	120268239
ENSACAG00000002228	0	0	4	120478306	120497193
ENSACAG00000002229	20.2792	132.376	Un0106	714400	718931
ENSACAG00000002232	13.6311	0	5	112907034	112961827
ENSACAG00000002233	44.3517	0	Un0733	27607	81956
ENSACAG00000002234	0	0	3	187332071	187332857
ENSACAG00000002239	31.752	17.6681	6	7333621	7356484
ENSACAG00000002241	35.781	17.546	4	53912182	53922889
ENSACAG00000002242	0	0	1	44188243	44207188
ENSACAG00000002246	50.3158	57.4198	3	187424037	187438773
ENSACAG00000002247	27.9153	50.0432	Un1782	2335	4464
ENSACAG00000002254	20.1013	16.1921	1	244435472	244469048
ENSACAG00000002255	16.1553	58.8026	1	134820792	134836283
ENSACAG00000002256	3.54821	9.16387	5	64007390	64018564
ENSACAG00000002257	233.618	922.623	Un0090	952235	956320
ENSACAG00000002258	12.1751	24.3727	Un2355	641	1379
ENSACAG00000002260	15.2722	3.22965	Un0138	384181	451102
ENSACAG00000002261	18.9104	0	Un0173	618812	635477
ENSACAG00000002262	114.038	68.0335	2	43549975	43636365
ENSACAG00000002263	0	0	Un5870	3001	5446
ENSACAG00000002264	13.8778	11.0607	Un2355	10041	14759
ENSACAG00000002265	177.219	291.897	6	3958465	3971570
ENSACAG00000002266	46.564	50.7784	Un0347	29002	64242
ENSACAG00000002267	9.6336	6.80554	1	148791620	148873413
ENSACAG00000002268	9.33536	10.6707	5	120040212	120161711
ENSACAG00000002270	16.9146	43.205	2	50269293	50288264
ENSACAG00000002271	5.89294	7.40088	1	134864565	134959468
ENSACAG00000002273	11.2392	14.4845	Un0530	13834	22759
ENSACAG00000002274	7.45085	9.77552	Un0145	1040053	1179267
ENSACAG00000002276	38.8683	42.4738	Un0011	3164015	3190301
ENSACAG00000002277	172.618	240.097	4	53937391	53941505
ENSACAG00000002278	184.717	104.271	Un0090	920120	924473
ENSACAG00000002280	247.362	266.422	Un0289	97493	114336
ENSACAG00000002283	138.434	195.624	Un1214	8153	15830
ENSACAG00000002284	14.4328	12.6303	2	117778137	117820708
ENSACAG00000002288	68.46	56.6366	5	119789572	119791339
ENSACAG00000002289	199.932	189.395	1	44174620	44184122
ENSACAG00000002291	20.6268	20.2224	4	129621256	129625400
ENSACAG00000002293	22.7027	0	5	119764578	119784692
ENSACAG00000002294	36.408	23.799	2	54601128	54625589
ENSACAG00000002295	32.4127	25.9938	Un0114	84722	117006
ENSACAG00000002296	26.1423	37.3855	Un0727	61812	111632
ENSACAG00000002297	37.0884	29.6995	6	7569576	7608075
ENSACAG00000002298	0	0	Un0106	771513	772360
ENSACAG00000002299	11.9766	17.8097	1	222963455	222979821
ENSACAG00000002300	8.54106	11.7215	Un0530	29385	37197
ENSACAG00000002301	15.4671	42.9546	Un0090	866052	888756
ENSACAG00000002302	28.277	30.1374	4	66887721	66934043
ENSACAG00000002303	22.8801	41.4443	6	59718503	59735356
ENSACAG00000002304	19.2154	11.2043	5	63982875	64000849
ENSACAG00000002306	13.3274	0	Un0103	361790	370209
ENSACAG00000002308	116.99	159.656	Un0103	346649	354289
ENSACAG00000002309	10.8409	49.9767	4	129657037	129702113
ENSACAG00000002310	92.0498	111.674	Un0106	975655	1057608
ENSACAG00000002311	119.034	119.634	Un0241	490354	621363
ENSACAG00000002315	0	0	1	223005065	223011119
ENSACAG00000002316	21.6443	13.3083	3	107508842	107530508
ENSACAG00000002321	28.708	8.20533	3	187457139	187501386
ENSACAG00000002322	64.6007	49.281	4	120445976	120447953
ENSACAG00000002327	66.3775	51.8629	Un0065	1823239	1842296
ENSACAG00000002328	34.2909	16.4704	2	54656801	54712987
ENSACAG00000002330	16.6946	27.435	1	179957028	179965755
ENSACAG00000002332	0	17.3709	4	53966480	53977804
ENSACAG00000002333	14.5333	33.2454	6	37053933	37085391
ENSACAG00000002334	42.822	48.6895	Un0103	327793	339290
ENSACAG00000002335	13.4408	20.0962	1	96449040	96462210
ENSACAG00000002337	40.8798	56.7833	6	3990599	4018119
ENSACAG00000002338	18.2661	46.3523	Un0018	3187649	3198984
ENSACAG00000002339	169.112	196.526	1	244472757	244495896
ENSACAG00000002340	302.161	565.32	Un0235	390511	405849
ENSACAG00000002342	59.7243	61.057	Un0011	3206840	3226528
ENSACAG00000002343	31.4795	16.9996	Un0053	9641	37101
ENSACAG00000002344	66.1762	34.1499	1	219081774	219111545
ENSACAG00000002345	41.7412	20.7016	5	112985263	113002685
ENSACAG00000002346	38.9858	133.791	Un0504	30400	100207
ENSACAG00000002348	8.30088	11.4214	1	88475055	88503520
ENSACAG00000002349	7.95085	15.5298	4	66849703	66877580
ENSACAG00000002351	0	0	Un0618	154802	169444
ENSACAG00000002352	350.112	591.258	5	113004549	113017282
ENSACAG00000002355	59.8083	38.0774	Un0065	1801779	1812871
ENSACAG00000002358	285.338	548.398	Un0102	2249	38337
ENSACAG00000002362	21.6818	137.583	4	53998634	54024678
ENSACAG00000002364	37.4543	54.1217	Un0103	294493	299912
ENSACAG00000002366	111.132	177.658	4	119882292	119945945
ENSACAG00000002367	41.2725	71.5139	a	2343733	2393712
ENSACAG00000002368	23.6402	46.6035	6	35343655	35372586
ENSACAG00000002369	0	20.4696	Un1214	23358	42243
ENSACAG00000002372	48.9735	27.1189	5	53584196	53608628
ENSACAG00000002375	128.18	176.64	Un0065	1768801	1774838
ENSACAG00000002376	68.0756	38.3621	3	107599073	107627661
ENSACAG00000002379	47.2268	57.3285	1	219046468	219076406
ENSACAG00000002380	0	0	Un0103	273019	279488
ENSACAG00000002381	203.767	284.781	Un0065	1723172	1747649
ENSACAG00000002384	24.084	21.1707	1	244514748	244524229
ENSACAG00000002385	28.9335	16.6582	2	54729957	54730777
ENSACAG00000002386	18.6561	11.8637	1	148899224	148951304
ENSACAG00000002387	0	0	Un0254	8520	12429
ENSACAG00000002390	172.104	349.566	Un0931	1551	25516
ENSACAG00000002391	0	0	Un0235	438717	446593
ENSACAG00000002392	19.2141	0	Un0504	210676	265559
ENSACAG00000002393	0	0	1	219004517	219015771
ENSACAG00000002395	74.4099	47.5257	Un0231	701137	750549
ENSACAG00000002398	256.278	521.964	1	96416769	96441115
ENSACAG00000002399	0	0	3	145880088	145919724
ENSACAG00000002400	50.1247	214.866	5	113195998	113227735
ENSACAG00000002402	6.04407	13.2816	5	53631038	53726913
ENSACAG00000002405	90.2042	66.4445	1	223148804	223167723
ENSACAG00000002407	10.407	15.3999	5	82529627	82590919
ENSACAG00000002408	119.296	97.8213	Un3163	3589	5193
ENSACAG00000002409	255.749	239.786	2	54769298	54791019
ENSACAG00000002410	0	0	Un0641	150084	154926
ENSACAG00000002411	0	13.5646	2	50477094	50486170
ENSACAG00000002412	21.5903	11.3601	4	66805307	66834897
ENSACAG00000002413	18.5032	72.8061	6	69935052	69958413
ENSACAG00000002414	13.8374	9.28531	Un0182	70769	88723
ENSACAG00000002415	0	0	2	30037136	30104104
ENSACAG00000002418	3.99228	1.75053	Un0235	459589	469642
ENSACAG00000002419	105.067	168.669	Un0231	755330	793294
ENSACAG00000002420	53.3269	29.6737	3	200403093	200415931
ENSACAG00000002421	0	0	3	29037724	29039251
ENSACAG00000002422	0	15.1643	4	111916074	111932253
ENSACAG00000002423	118.094	58.5058	2	50844312	50902259
ENSACAG00000002424	8.38392	13.4248	4	111860470	111888342
ENSACAG00000002427	41.4339	26.9641	2	117832962	117841935
ENSACAG00000002429	13.818	16.0575	Un0931	41120	52076
ENSACAG00000002433	60.6182	85.4757	Un0011	3228925	3235741
ENSACAG00000002434	53.5506	49.5193	4	10771933	10822966
ENSACAG00000002435	25.1967	25.253	Un0247	283563	336956
ENSACAG00000002437	8.40164	90.9832	Un0103	226742	228366
ENSACAG00000002439	29.9402	64.2627	1	60981749	60989662
ENSACAG00000002440	30.3972	26.5197	1	44131636	44140902
ENSACAG00000002443	21.908	16.9	Un0289	188613	194010
ENSACAG00000002445	0	0	Un0103	198857	215729
ENSACAG00000002447	35.0518	50.9672	Un0347	1604	7874
ENSACAG00000002449	35.4392	32.7722	6	35329104	35332516
ENSACAG00000002451	37.8433	72.1896	Un1102	73198	85629
ENSACAG00000002456	94.8075	93.4979	5	82891860	82902969
ENSACAG00000002458	137.299	82.5956	3	28758920	28762081
ENSACAG00000002459	17.7254	21.222	1	244612855	244646083
ENSACAG00000002460	22.7207	12.4247	Un0011	3319633	3363377
ENSACAG00000002461	48.8096	37.0909	Un0173	642526	653507
ENSACAG00000002462	17.4231	0	Un0235	474255	502857
ENSACAG00000002463	0	0	Un0173	672143	693900
ENSACAG00000002470	176.729	217.847	5	82934015	82939677
ENSACAG00000002472	10.9499	0	2	184563908	184707193
ENSACAG00000002473	17.0638	45.4236	6	36945115	37028184
ENSACAG00000002477	0	0	1	218935972	218956504
ENSACAG00000002481	0	12.3528	Un1274	698	18010
ENSACAG00000002483	26.3341	28.173	1	244701049	244703690
ENSACAG00000002486	14.7145	10.1069	1	96169600	96248843
ENSACAG00000002487	12.782	0	1	244767375	244773161
ENSACAG00000002488	45.6812	57.9807	Un0395	324706	347830
ENSACAG00000002489	376.764	360.022	4	10742513	10749788
ENSACAG00000002490	396.281	42.0132	1	44015192	44030760
ENSACAG00000002493	16.0695	12.4355	6	7630416	7762436
ENSACAG00000002494	40.2787	34.142	2	117850482	117867085
ENSACAG00000002495	16.9672	8.93169	Un0530	113642	120419
ENSACAG00000002496	16.3491	15.3995	6	35268480	35325915
ENSACAG00000002500	17.7148	17.4261	3	84791231	84808236
ENSACAG00000002501	57.9158	66.2885	Un0331	123788	156356
ENSACAG00000002504	18.342	0	5	119609554	119680711
ENSACAG00000002505	0	0	Un0725	101075	102512
ENSACAG00000002510	0	0	1	43905775	43984732
ENSACAG00000002511	158.007	157.28	Un2703	1690	12879
ENSACAG00000002514	0	0	3	187527243	187527564
ENSACAG00000002516	4.27736	5.44885	6	36641103	36730492
ENSACAG00000002517	1.48511	2.09828	Un0327	551024	567101
ENSACAG00000002518	158.096	69.6355	3	187538195	187546940
ENSACAG00000002519	26.3751	46.7911	4	129722139	129731363
ENSACAG00000002521	60.0988	71.6458	1	88456065	88465770
ENSACAG00000002522	8.28289	20.1546	6	69616329	69623222
ENSACAG00000002524	11.422	31.6222	4	129853825	129949668
ENSACAG00000002526	0	0	3	187560941	187637136
ENSACAG00000002527	0	0	4	10672725	10738992
ENSACAG00000002529	11.5905	161.304	Un0148	959093	1231333
ENSACAG00000002531	80.9722	93.6996	1	223171836	223182640
ENSACAG00000002532	18.6447	7.65518	3	84762307	84789619
ENSACAG00000002533	0	235.628	Un0530	164742	169062
ENSACAG00000002534	7.58067	5.55754	3	38747537	38769377
ENSACAG00000002536	42.2439	26.2138	Un1444	35475	52718
ENSACAG00000002538	16.5382	49.4349	Un1001	27377	41811
ENSACAG00000002540	10.4321	0	1	149796474	149800054
ENSACAG00000002541	8.70873	49.2091	6	69545040	69577405
ENSACAG00000002542	8.44795	4.93285	Un0011	3371194	3418515
ENSACAG00000002544	60.9017	78.0357	Un0289	231799	243151
ENSACAG00000002545	97.0406	76.3296	Un3274	2763	10246
ENSACAG00000002547	9.96235	51.1778	Un1039	24318	34851
ENSACAG00000002548	17.3399	51.8645	Un2230	5771	7020
ENSACAG00000002549	0	0	Un1102	92074	96934
ENSACAG00000002551	197.361	122.449	2	130932792	130945163
ENSACAG00000002553	27.6864	37.6687	Un0231	816012	828801
ENSACAG00000002555	472.579	479.32	3	200391839	200399954
ENSACAG00000002556	73.5834	197.748	Un0090	823690	836227
ENSACAG00000002557	0	0	2	130899451	130922659
ENSACAG00000002559	1127.34	672.113	3	28271221	28274672
ENSACAG00000002561	0	0	3	200358320	200388283
ENSACAG00000002564	308.128	306.729	1	80435349	80464445
ENSACAG00000002565	0	0	2	117894162	117900504
ENSACAG00000002566	0	0	Un0114	435883	519481
ENSACAG00000002567	1009.98	330.865	1	148975146	148976938
ENSACAG00000002569	29.5852	23.887	3	145613750	145659416
ENSACAG00000002571	8.43054	15.2011	Un1039	37683	57470
ENSACAG00000002573	45.1394	55.2258	Un0247	777549	786509
ENSACAG00000002574	373.137	341.323	1	61258499	61279801
ENSACAG00000002575	156.777	113.058	2	54795288	54802176
ENSACAG00000002576	23.2612	15.1665	1	223185492	223192488
ENSACAG00000002577	94.3384	64.4999	Un0247	794744	805132
ENSACAG00000002578	24.0535	16.6558	Un0065	1708843	1713601
ENSACAG00000002580	20.8729	59.5862	6	36574447	36603520
ENSACAG00000002586	21.98	0	3	28254733	28260310
ENSACAG00000002587	148.528	100.721	2	54806544	54810295
ENSACAG00000002589	0	0	1	88393445	88412336
ENSACAG00000002590	1.40216	3.20745	Un0816	3152	11366
ENSACAG00000002592	150.94	112.625	3	103621157	103631991
ENSACAG00000002594	0	0	Un0065	1667530	1681242
ENSACAG00000002595	603.152	642.214	Un1102	97771	101374
ENSACAG00000002597	65.4591	41.1047	Un4479	2677	6877
ENSACAG00000002599	0	291.845	Un0065	1602970	1603080
ENSACAG00000002600	23.5812	8.11113	2	117966640	117991966
ENSACAG00000002602	70.2429	124.497	Un2221	1034	15339
ENSACAG00000002603	0	0	Un0065	1488300	1493236
ENSACAG00000002604	9.40563	0	3	103539782	103575312
ENSACAG00000002606	17.0158	14.3625	Un0331	201589	313623
ENSACAG00000002608	36.2809	31.9188	Un0090	742146	758138
ENSACAG00000002609	10.3927	6.80917	Un0454	135106	135511
ENSACAG00000002610	0	0	Un0454	84227	102554
ENSACAG00000002612	0	0	2	29781498	29781741
ENSACAG00000002613	19.1995	25.8282	Un0065	1418083	1435939
ENSACAG00000002615	29.4175	40.5513	Un0816	14919	31313
ENSACAG00000002616	40.8078	257.088	4	54028354	54045922
ENSACAG00000002617	56.0972	49.615	4	130169300	130211392
ENSACAG00000002619	4.4157	11.2299	Un0065	1326195	1409725
ENSACAG00000002620	0	0	2	55155094	55208354
ENSACAG00000002626	27.6772	18.7253	3	137352578	137393441
ENSACAG00000002627	9.53671	15.8926	Un4950	2224	6619
ENSACAG00000002628	72.3916	167.467	Un0627	4512	15112
ENSACAG00000002631	54.0396	30.8728	Un0029	1886230	1890154
ENSACAG00000002632	50.2428	12.7329	3	200272936	200347842
ENSACAG00000002634	8.51286	9.62272	Un0653	16870	54829
ENSACAG00000002635	43.5691	102.004	Un0236	12265	13636
ENSACAG00000002636	53.5119	86.3814	Un0029	1907456	1973458
ENSACAG00000002640	25.5628	37.4094	Un0103	143284	169399
ENSACAG00000002641	227.883	179.226	1	223195009	223209333
ENSACAG00000002642	41.556	50.6729	Un0236	17685	28806
ENSACAG00000002644	7.42449	8.3952	Un0698	1259	3826
ENSACAG00000002645	90.7907	178.973	Un1274	21077	23491
ENSACAG00000002646	139.299	471.387	Un0501	238144	258195
ENSACAG00000002647	21.0486	40.7306	Un0756	0	6696
ENSACAG00000002648	16.9063	0	5	119461505	119578716
ENSACAG00000002649	65.2171	110.473	3	28206769	28227455
ENSACAG00000002650	18.5255	14.8517	Un0842	44557	85155
ENSACAG00000002652	14.6703	14.1316	1	135261540	135440581
ENSACAG00000002653	104.523	56.1751	2	130846844	130864272
ENSACAG00000002654	15.9067	49.1305	Un0798	51081	93233
ENSACAG00000002657	12.4358	21.5744	Un0146	4014	5952
ENSACAG00000002658	8.76675	6.35269	Un3235	380	3489
ENSACAG00000002660	781.827	859.153	4	119865301	119866294
ENSACAG00000002663	0	0	Un0241	530727	545925
ENSACAG00000002664	7.95201	10.8914	4	119649939	119656113
ENSACAG00000002665	85.6171	161.289	Un0698	32120	38805
ENSACAG00000002668	521.465	852.661	a	2222394	2231450
ENSACAG00000002669	37.1317	32.6191	Un0090	684959	704557
ENSACAG00000002670	11.8067	18.3403	1	61418598	61440330
ENSACAG00000002671	850.684	3984.65	4	66772340	66780256
ENSACAG00000002673	0	0	Un0417	348102	351257
ENSACAG00000002674	76.2763	131.421	6	69422392	69439281
ENSACAG00000002675	32.9736	39.5402	4	66596457	66637513
ENSACAG00000002676	48.4845	96.7995	Un1486	4	26195
ENSACAG00000002678	147.865	421.544	Un0146	7418	10850
ENSACAG00000002680	18.4607	6.00508	5	131720028	131763625
ENSACAG00000002683	108.811	150.51	5	119413291	119424464
ENSACAG00000002685	15.1961	0	Un0241	430948	444671
ENSACAG00000002686	18.4954	13.8634	1	223277568	223300388
ENSACAG00000002688	71.5954	78.0617	Un0289	246705	253545
ENSACAG00000002690	127.783	105.309	Un0006	2160574	2177156
ENSACAG00000002691	10.336	17.1757	3	187653640	187710758
ENSACAG00000002692	1.33107	1.85079	Un0236	33216	46795
ENSACAG00000002694	48.1686	0	5	113239009	113252999
ENSACAG00000002695	0	22.5647	Un0017	465467	468837
ENSACAG00000002696	7.30261	7.16504	Un0022	1073311	1128433
ENSACAG00000002697	73.2973	49.0794	Un0327	500927	525098
ENSACAG00000002698	94.4481	184.436	Un0017	469044	494751
ENSACAG00000002700	13.6238	20.3405	5	113253811	113266953
ENSACAG00000002701	30.9363	89.926	Un0698	68885	78645
ENSACAG00000002702	30.4674	50.4952	1	61452028	61471821
ENSACAG00000002704	0	0	1	223354387	223354957
ENSACAG00000002705	3.21864	46.4172	4	54051721	54088608
ENSACAG00000002706	53.0706	59.2451	Un1466	11695	26186
ENSACAG00000002709	0	0	Un0641	1226	3740
ENSACAG00000002710	9.9059	45.9112	Un0236	52718	77911
ENSACAG00000002711	14.1876	9.02474	1	88377153	88386720
ENSACAG00000002712	52.5992	70.2355	1	80336400	80365678
ENSACAG00000002713	506.694	544.785	3	187765114	187770004
ENSACAG00000002714	0	12.4316	Un3666	900	9112
ENSACAG00000002716	17.4449	10.3774	Un0241	394401	425177
ENSACAG00000002718	18.4576	18.7078	Un0146	18503	20361
ENSACAG00000002719	60.4587	55.2419	Un0011	3440850	3535258
ENSACAG00000002720	202.046	223.152	4	130266246	130275842
ENSACAG00000002721	82.8498	366.372	Un0621	65658	82077
ENSACAG00000002722	26.4887	17.0993	Un0798	117085	127080
ENSACAG00000002723	320.895	422.483	2	130819345	130833477
ENSACAG00000002725	57.3982	59.5722	Un0621	108082	111612
ENSACAG00000002726	39.6289	42.3868	2	56415062	56441582
ENSACAG00000002728	0	0	1	221588262	221609345
ENSACAG00000002729	21.9345	11.1628	5	3834648	3863911
ENSACAG00000002730	0	0	4	119561600	119577058
ENSACAG00000002732	0	0	2	130771697	130809222
ENSACAG00000002733	31.0373	34.2805	5	113294087	113300392
ENSACAG00000002734	27.2794	44.5425	3	200137892	200139008
ENSACAG00000002735	0	0	5	119081616	119209255
ENSACAG00000002737	0	0	6	36525619	36566621
ENSACAG00000002739	4.14529	18.1552	3	200019381	200029207
ENSACAG00000002741	23.1338	38.744	3	137453344	137474184
ENSACAG00000002744	7.27844	15.4285	3	28023121	28050887
ENSACAG00000002746	29.9782	21.8772	1	61494618	61507156
ENSACAG00000002749	0	0	Un2111	1394	10114
ENSACAG00000002750	19.5723	31.2601	1	88359018	88368269
ENSACAG00000002752	65.7231	39.9798	2	29529620	29538980
ENSACAG00000002755	0	0	Un0090	648676	658877
ENSACAG00000002757	13.8574	9.54984	Un0241	363573	388776
ENSACAG00000002758	177.097	169.076	3	187794946	187795252
ENSACAG00000002759	55.0405	30.1107	2	29349567	29393299
ENSACAG00000002761	38.8982	38.5713	Un0017	651546	708883
ENSACAG00000002762	17.3628	0	Un0146	26868	50277
ENSACAG00000002763	96.2711	90.5147	1	69516447	69517494
ENSACAG00000002764	0	0	Un0707	482	22865
ENSACAG00000002766	0	0	3	101079516	101089619
ENSACAG00000002767	11.6099	10.9356	Un0842	28009	34893
ENSACAG00000002768	9.70439	27.0062	6	69400602	69415614
ENSACAG00000002769	0	0	1	218840336	218915069
ENSACAG00000002771	10.1316	10.5804	1	43825941	43890599
ENSACAG00000002772	23.9221	16.6988	5	132230080	132291721
ENSACAG00000002773	0	13.9039	4	130279677	130312380
ENSACAG00000002774	23.9913	21.5184	Un2670	977	3984
ENSACAG00000002775	26.4938	25.2642	Un0365	10284	19423
ENSACAG00000002776	18.3831	18.0183	3	39259817	39263829
ENSACAG00000002777	38.9271	64.0049	2	163427703	163530360
ENSACAG00000002778	0	7.65601	3	137505652	137597944
ENSACAG00000002779	44.4072	148.224	Un0723	89035	111068
ENSACAG00000002780	56.0111	29.8895	2	29307470	29333166
ENSACAG00000002782	0	15.321	1	223705803	223715183
ENSACAG00000002784	74.6504	120.443	Un5756	1274	1595
ENSACAG00000002785	9.91115	7.17555	Un0365	31178	128379
ENSACAG00000002786	51.2405	59.7447	5	113366778	113387422
ENSACAG00000002787	23.6553	25.9644	1	221685309	221700284
ENSACAG00000002788	19.3322	26.7168	a	2123967	2137306
ENSACAG00000002789	35.7069	16.3544	2	44577898	44743950
ENSACAG00000002791	21.9086	10.7017	1	223722049	223726185
ENSACAG00000002795	58.4646	126.931	2	130560179	130577513
ENSACAG00000002796	51.1586	91.8852	Un0241	307388	326684
ENSACAG00000002797	16.8449	28.2138	Un0103	113597	136514
ENSACAG00000002799	0	0	1	223735701	223800180
ENSACAG00000002800	56.6818	39.8065	Un0090	522002	522452
ENSACAG00000002805	2.32102	4.17368	1	221716971	221740189
ENSACAG00000002806	27.1276	62.1038	6	36445679	36453110
ENSACAG00000002807	37.0371	71.6393	Un0756	12044	12756
ENSACAG00000002808	24.813	204.023	Un0103	1250841	1272619
ENSACAG00000002810	29.9287	101.84	4	66580870	66583722
ENSACAG00000002811	70.9907	37.0981	4	66562326	66574098
ENSACAG00000002812	40.1149	9.46965	Un0103	88380	93670
ENSACAG00000002814	26.9971	18.8667	3	145377440	145385983
ENSACAG00000002815	16.0722	0	4	66473104	66509581
ENSACAG00000002816	0	48.6833	Un0289	256809	275764
ENSACAG00000002817	15.3671	19.7381	3	145292694	145365145
ENSACAG00000002818	0	47.0118	Un0991	53	12003
ENSACAG00000002819	25.6701	28.4661	Un0756	17228	21665
ENSACAG00000002820	28.0865	27.0884	Un0327	471862	495315
ENSACAG00000002822	21.3711	5.77837	Un1034	45722	49913
ENSACAG00000002823	65.6198	48.5871	1	61511751	61564635
ENSACAG00000002824	80.1672	100.797	1	88276792	88297597
ENSACAG00000002825	176.643	43.3041	Un0090	469262	470321
ENSACAG00000002827	37.8291	20.7092	Un0241	228872	274420
ENSACAG00000002828	86.2787	65.6819	Un0312	322532	329196
ENSACAG00000002829	5.94487	15.6789	4	54091688	54107080
ENSACAG00000002831	0	121.659	Un0299	313761	314225
ENSACAG00000002832	15.1046	42.1417	6	36424092	36441796
ENSACAG00000002833	2.13409	2.83784	3	187872000	187912528
ENSACAG00000002834	96.5915	12.5126	Un0331	325188	366475
ENSACAG00000002837	38.4203	0	Un0274	567389	569011
ENSACAG00000002838	0	25.1441	Un0299	327040	331726
ENSACAG00000002839	284.037	0	5	118819409	118833468
ENSACAG00000002841	40.4914	40.7625	Un0017	855181	879795
ENSACAG00000002846	15.9148	24.5178	2	151900657	151901822
ENSACAG00000002847	38.878	41.4641	6	69322210	69328570
ENSACAG00000002848	27.339	64.164	Un0756	27832	38018
ENSACAG00000002850	178.206	248.815	Un1901	10758	15428
ENSACAG00000002851	45.481	32.4852	Un0274	485359	493681
ENSACAG00000002852	20.7942	26.3802	Un5267	1557	5404
ENSACAG00000002853	16.0241	6.45834	1	221751681	221761232
ENSACAG00000002854	44.7933	108.515	Un1005	32679	36051
ENSACAG00000002855	16.0183	0	4	65881914	66287050
ENSACAG00000002856	0	0	Un0365	45707	57003
ENSACAG00000002858	5.86427	10.0131	6	8001268	8032994
ENSACAG00000002859	32.7295	0	Un0146	67097	69371
ENSACAG00000002861	101.572	46.7533	1	223967287	224015624
ENSACAG00000002863	38.1703	43.7299	Un0065	1169335	1176212
ENSACAG00000002865	198.508	295.242	Un0146	71803	72517
ENSACAG00000002867	16.9737	14.0797	1	221761585	221765958
ENSACAG00000002868	387.732	343.521	Un0146	73325	74783
ENSACAG00000002870	0	0	Un0299	226477	234156
ENSACAG00000002871	54.6305	110.781	Un0168	641562	775767
ENSACAG00000002875	0	0	Un0001	14302922	14307094
ENSACAG00000002876	0	14.3866	1	221813722	221825816
ENSACAG00000002877	215.411	194.286	Un0146	78342	86287
ENSACAG00000002878	31.1044	17.1364	Un0001	14275509	14297466
ENSACAG00000002879	0	0	5	132303157	132353899
ENSACAG00000002880	21.661	0	5	54594117	54605754
ENSACAG00000002883	150.625	204.185	Un0698	110054	124699
ENSACAG00000002884	18.5621	8.61638	3	27877026	27929110
ENSACAG00000002886	109.014	194.508	f	2296224	2311318
ENSACAG00000002888	29.9199	26.4741	1	211551138	211563279
ENSACAG00000002889	19.2952	11.1843	5	118717948	118726270
ENSACAG00000002890	250.122	207.356	2	163350119	163366597
ENSACAG00000002891	13.2865	21.5532	6	36384905	36413924
ENSACAG00000002892	53.417	280.456	3	39228705	39243011
ENSACAG00000002895	64.4219	44.3448	Un0013	4221141	4233809
ENSACAG00000002896	10.0789	27.8543	6	36269688	36328728
ENSACAG00000002897	17.6373	16.001	4	77068229	77070659
ENSACAG00000002898	0	18.6096	6	69290254	69322354
ENSACAG00000002899	168.87	507.03	Un0001	14215116	14246734
ENSACAG00000002900	0	19.3113	3	101049896	101062707
ENSACAG00000002903	9.03496	25.8197	4	119422596	119430503
ENSACAG00000002904	0	0	3	188009716	188052128
ENSACAG00000002907	0	0	Un0299	199678	199990
ENSACAG00000002908	0	33.9008	Un0299	183992	184346
ENSACAG00000002909	80.4373	70.461	3	101022695	101040093
ENSACAG00000002910	0	0	Un1006	79552	81127
ENSACAG00000002911	16.8619	11.6518	4	54163383	54198528
ENSACAG00000002912	20.8422	0	Un0299	187769	188117
ENSACAG00000002914	0	0	3	145217554	145248823
ENSACAG00000002915	698.3	495.671	Un0146	90282	91341
ENSACAG00000002916	28.2423	15.0128	Un0346	78057	136417
ENSACAG00000002918	0	0	Un0665	4992	12076
ENSACAG00000002919	17.1094	13.5673	6	36184924	36233244
ENSACAG00000002920	13.0774	6.15889	Un0327	440898	446199
ENSACAG00000002921	143.422	161.141	Un0274	476475	483987
ENSACAG00000002925	5.96566	60.834	Un0065	1254276	1255247
ENSACAG00000002926	32.8426	21.2304	Un0331	396484	408974
ENSACAG00000002927	0	113.251	4	130353635	130365521
ENSACAG00000002928	31.035	37.1221	Un0065	1096459	1099669
ENSACAG00000002930	6.65899	7.79023	2	163306758	163337692
ENSACAG00000002932	266.387	635.008	Un0168	945548	996964
ENSACAG00000002934	55.1372	81.5559	Un0146	92730	95666
ENSACAG00000002935	70.565	18.1747	3	145199898	145206116
ENSACAG00000002936	0	0	Un0580	188668	234872
ENSACAG00000002938	0	0	3	137616885	137629701
ENSACAG00000002940	304.219	50.0589	1	43779735	43796210
ENSACAG00000002943	370.475	1235.73	6	8095983	8110818
ENSACAG00000002944	51.3743	93.6589	Un0090	325779	343622
ENSACAG00000002947	28.0801	55.5715	Un0331	410878	427168
ENSACAG00000002949	23.4768	23.7076	Un0289	279480	313393
ENSACAG00000002951	16.5327	53.1848	5	132498167	132528492
ENSACAG00000002953	26.3495	52.6991	5	113436610	113487456
ENSACAG00000002955	32.6911	26.8304	5	118554242	118574718
ENSACAG00000002960	22.6487	3.79235	Un0065	794127	801516
ENSACAG00000002964	36.8025	37.8852	3	39181970	39203868
ENSACAG00000002966	23.0566	22.9248	Un0013	4133491	4180780
ENSACAG00000002967	0	0	Un0127	1172	53757
ENSACAG00000002970	61.4761	21.0748	1	218728177	218819622
ENSACAG00000002971	14.781	12.3297	Un0114	681916	686203
ENSACAG00000002972	67.6837	56.5167	Un0299	106356	106818
ENSACAG00000002973	21.2493	15.9786	Un0241	204972	223483
ENSACAG00000002976	58.2651	27.6684	Un0065	754336	761834
ENSACAG00000002977	31.7816	55.5947	3	188579156	188593299
ENSACAG00000002978	12718.8	8667.92	5	132534695	132541499
ENSACAG00000002980	0	0	Un0299	103481	104821
ENSACAG00000002981	18.9134	17.396	5	3869496	3893554
ENSACAG00000002984	27.1791	46.0832	6	36150749	36158891
ENSACAG00000002987	19.519	12.2586	3	100882193	100938109
ENSACAG00000002988	23.0561	26.3451	5	54611983	54623083
ENSACAG00000002990	9.09709	14.7368	Un0683	4819	22589
ENSACAG00000002993	33.6293	38.2743	4	119342978	119350503
ENSACAG00000002994	187.15	254.484	Un0665	32527	53853
ENSACAG00000002995	213.526	339.425	Un0146	97539	108056
ENSACAG00000002997	17.6566	8.31452	1	211611481	211663493
ENSACAG00000002999	0	21.6842	Un0127	98771	177674
ENSACAG00000003002	0	14.4203	Un0683	40365	42879
ENSACAG00000003004	39.3218	54.7498	f	2268934	2276631
ENSACAG00000003005	21.4108	26.7919	Un0327	381973	418918
ENSACAG00000003006	20.2704	28.3679	3	145140398	145189822
ENSACAG00000003008	21.4376	5.05152	3	137703803	137726489
ENSACAG00000003011	11.1007	6.36555	5	50575337	50641046
ENSACAG00000003012	0	35.1384	Un0065	615526	644492
ENSACAG00000003013	0	1.6645	4	55344071	55344509
ENSACAG00000003015	10.3538	16.1501	2	51134440	51151419
ENSACAG00000003016	152.454	103.735	Un0017	882794	897267
ENSACAG00000003018	195.339	232.946	Un5236	573	6216
ENSACAG00000003019	28.6622	50.4736	Un0788	87481	93815
ENSACAG00000003020	902.494	1726.49	5	3916206	3934565
ENSACAG00000003021	368.325	861.257	Un0005	56709	79425
ENSACAG00000003023	14.34	13.5049	5	132687828	132976714
ENSACAG00000003024	11.7508	17.0282	4	86909064	86974605
ENSACAG00000003026	39.5298	76.2465	6	69002466	69068705
ENSACAG00000003027	46.4053	45.4874	4	55500561	55581211
ENSACAG00000003028	67.3681	80.5263	1	43715165	43730500
ENSACAG00000003029	40.9852	43.6626	1	88217515	88235162
ENSACAG00000003030	15.2427	0	Un0331	438328	480999
ENSACAG00000003031	13.2271	13.3164	Un0114	727403	771934
ENSACAG00000003034	0	0	Un0274	460478	470285
ENSACAG00000003035	25.6606	20.1366	5	113678540	113713806
ENSACAG00000003036	163.41	149.119	Un3754	193	2120
ENSACAG00000003037	40.932	56.1323	f	2222602	2249503
ENSACAG00000003038	14.6852	3.64101	5	118512475	118531855
ENSACAG00000003039	116.106	62.3421	4	10758900	10764173
ENSACAG00000003041	30.7966	83.882	1	61643302	61701422
ENSACAG00000003044	0	8.02508	1	135860851	135874646
ENSACAG00000003046	36.2425	156.543	3	39161490	39162018
ENSACAG00000003047	15.4106	6.67016	Un0001	14165369	14184137
ENSACAG00000003048	10.8305	0	3	39126778	39140216
ENSACAG00000003051	0	0	Un0501	227824	234276
ENSACAG00000003059	0	0	4	119280580	119292506
ENSACAG00000003061	0	0	Un0983	31894	42749
ENSACAG00000003065	122.075	309.436	Un0103	1163633	1183086
ENSACAG00000003067	17.2772	12.5382	2	163284370	163290104
ENSACAG00000003068	47.9395	63.0008	Un0866	1900	56547
ENSACAG00000003070	76.6424	16.3331	Un1031	29131	61282
ENSACAG00000003074	59.6112	81.6749	1	88194805	88210075
ENSACAG00000003075	73.0805	75.0547	Un0723	32898	83736
ENSACAG00000003076	12.6787	21.6427	Un0610	115685	171078
ENSACAG00000003077	0	0	4	55799948	55810871
ENSACAG00000003078	1321.91	1863.78	Un0788	72176	75771
ENSACAG00000003079	204.985	222.939	4	119264651	119276908
ENSACAG00000003080	72.372	48.6918	Un0065	537492	572520
ENSACAG00000003082	0	0	1	102183639	102243517
ENSACAG00000003084	81.3341	30.045	1	135884048	135909556
ENSACAG00000003085	65.9538	67.951	Un0017	971332	979520
ENSACAG00000003086	56040.3	24824.6	5	55229140	55237674
ENSACAG00000003088	418.006	0	Un2160	7353	13029
ENSACAG00000003089	21.4333	15.469	Un0501	163407	195342
ENSACAG00000003090	19.0835	19.259	4	130382669	130387371
ENSACAG00000003091	72.5692	125.318	Un0146	110142	111832
ENSACAG00000003093	16.7381	11.1242	Un0029	2061966	2095885
ENSACAG00000003094	8.51368	10.6348	1	211669963	211717071
ENSACAG00000003095	16.738	5.10072	4	55850573	55890221
ENSACAG00000003097	21.1392	9.5211	Un0013	3673861	3794654
ENSACAG00000003098	12.3527	16.4833	4	87280931	87282074
ENSACAG00000003099	16.6901	11.2328	f	2157486	2158176
ENSACAG00000003102	31.3514	8.74705	4	87409934	87449845
ENSACAG00000003103	459.654	731.07	Un0544	6713	21845
ENSACAG00000003104	127.432	109.017	Un0017	993410	1000514
ENSACAG00000003105	0	0	3	39103968	39116288
ENSACAG00000003106	50.7922	40.2308	4	119231297	119256570
ENSACAG00000003107	50.066	59.5794	3	188801941	188863817
ENSACAG00000003108	332.448	511.518	f	2088641	2102726
ENSACAG00000003109	13.2991	11.9272	Un0065	447471	522580
ENSACAG00000003110	80.0534	22.7657	1	101658827	101862565
ENSACAG00000003113	17.5179	21.1057	1	136434182	136434815
ENSACAG00000003116	15.2738	18.8133	5	50528111	50538718
ENSACAG00000003118	9.71947	14.6528	6	35847102	35848839
ENSACAG00000003119	17.4771	0	Un0236	156119	172896
ENSACAG00000003120	409.604	840.551	4	130396421	130420115
ENSACAG00000003121	29.5475	13.3576	Un0236	199655	225683
ENSACAG00000003122	35.402	42.3321	Un3226	1091	10312
ENSACAG00000003124	10.1021	19.8978	4	87455778	87501486
ENSACAG00000003128	4.29438	3.42093	Un0756	40621	54545
ENSACAG00000003130	12.5026	10.4691	Un0114	1003520	1014270
ENSACAG00000003131	12.8379	21.3406	Un0610	84698	104349
ENSACAG00000003132	33.3427	29.857	1	43696095	43710813
ENSACAG00000003135	30.38	17.0867	Un0001	13178207	13350365
ENSACAG00000003137	18.0996	25.383	4	87515395	87521157
ENSACAG00000003138	0	0	2	51207805	51218359
ENSACAG00000003139	14.7326	12.0098	Un0274	407622	436295
ENSACAG00000003140	25.4657	61.79	Un0146	166737	173782
ENSACAG00000003141	5.82726	20.1242	3	38986171	39004618
ENSACAG00000003142	59.5172	78.6779	6	8112543	8115154
ENSACAG00000003144	153.394	112.514	Un0094	1216643	1232426
ENSACAG00000003145	16.7402	11.6488	1	136757429	136788919
ENSACAG00000003147	10.0126	14.1595	f	2003980	2076394
ENSACAG00000003148	385.92	286.634	Un0723	9920	11890
ENSACAG00000003149	23.8822	16.004	5	55241278	55273424
ENSACAG00000003151	32.5007	27.1092	Un0723	85	9710
ENSACAG00000003152	39.904	182.949	Un0983	54943	62377
ENSACAG00000003154	40.4029	52.3021	5	50490208	50509163
ENSACAG00000003155	0	0	6	8137256	8167517
ENSACAG00000003157	215.594	218.995	Un0146	181180	184395
ENSACAG00000003158	44.6943	123.772	4	87534616	87603068
ENSACAG00000003159	0	0	Un0236	269020	270343
ENSACAG00000003160	97.0354	240.934	6	68930547	68943700
ENSACAG00000003161	52.1552	0	Un0750	1492	10585
ENSACAG00000003162	43.5479	98.5096	1	43624742	43636385
ENSACAG00000003163	336.095	357.725	Un0236	283615	284063
ENSACAG00000003164	215.523	201.15	1	101210492	101343144
ENSACAG00000003165	0	0	3	138003140	138042217
ENSACAG00000003166	88.4078	49.603	Un0236	288352	297803
ENSACAG00000003167	44.5446	66.1887	Un0001	12661509	12715928
ENSACAG00000003168	14.1247	9.23716	5	3832794	3953744
ENSACAG00000003170	11.8175	10.0862	4	119141338	119150508
ENSACAG00000003171	130.756	171.222	Un0883	94245	104159
ENSACAG00000003172	456.248	115.663	5	55280369	55283950
ENSACAG00000003173	50.1937	71.2075	Un0750	16064	26283
ENSACAG00000003174	70.8959	55.7932	2	51238657	51275874
ENSACAG00000003176	213.764	310.019	Un0610	31266	58850
ENSACAG00000003177	38.4937	17.2633	Un0579	40748	72442
ENSACAG00000003178	0	9.64816	Un0457	120361	152870
ENSACAG00000003184	0	20.1695	1	88163715	88171683
ENSACAG00000003185	7.66356	9.09673	3	138069641	138072773
ENSACAG00000003186	176.221	315.372	Un0146	191631	199362
ENSACAG00000003189	15.5792	22.7266	3	138089334	138130904
ENSACAG00000003191	50.9919	122.248	4	56135590	56135893
ENSACAG00000003193	84.4843	111.248	Un0274	382699	401595
ENSACAG00000003196	0	0	3	145091295	145127269
ENSACAG00000003197	32.6131	0	1	62669267	62691209
ENSACAG00000003199	0	0	1	245070416	245128447
ENSACAG00000003200	58.2731	44.005	Un0544	42761	70163
ENSACAG00000003202	26.6898	45.2513	Un0718	9017	13403
ENSACAG00000003203	13.3299	70.2315	4	56753047	56784864
ENSACAG00000003204	118.817	87.4157	5	55315884	55352809
ENSACAG00000003205	89.7324	66.0727	Un0013	2931130	2971828
ENSACAG00000003208	14.4371	30.8431	a	1426351	1479725
ENSACAG00000003209	26.9175	46.9939	Un0451	2142	15732
ENSACAG00000003210	0	7.36615	3	188868623	188872605
ENSACAG00000003212	110.325	75.6213	4	17344246	17356287
ENSACAG00000003214	39.8809	139.818	Un0457	166881	171829
ENSACAG00000003215	16.3	0	Un0065	439920	440919
ENSACAG00000003216	35.8403	20.3516	Un0114	1157331	1169069
ENSACAG00000003217	0	11.6254	3	38851755	38859378
ENSACAG00000003220	266.899	359.615	Un0750	32843	35257
ENSACAG00000003221	2.00096	6.67227	1	99536964	99864649
ENSACAG00000003222	42.1038	49.0358	3	188887298	188919272
ENSACAG00000003227	7.08491	27.2044	2	51290649	51328012
ENSACAG00000003228	11.5424	0	Un0756	61279	62842
ENSACAG00000003229	22.762	8.8976	Un1237	31928	43695
ENSACAG00000003232	19.617	15.9902	5	50456953	50477532
ENSACAG00000003233	486.047	159.773	4	56863231	56877686
ENSACAG00000003235	6.72047	11.5093	Un1386	4049	36511
ENSACAG00000003237	345.527	392.764	Un0065	325685	348387
ENSACAG00000003239	41.4619	43.5863	Un0273	766907	770560
ENSACAG00000003240	154.09	193.039	Un0750	38667	92808
ENSACAG00000003242	156.727	1348.15	Un0756	70322	75297
ENSACAG00000003243	25.5726	45.9324	1	43580703	43599325
ENSACAG00000003246	11.6229	23.7193	Un0457	177843	263715
ENSACAG00000003250	421.777	348.517	Un0114	1169224	1172790
ENSACAG00000003251	23.1059	0	1	244873140	244874203
ENSACAG00000003252	67.7895	90.5023	Un0327	366886	379711
ENSACAG00000003254	16.3537	12.4962	Un0413	46317	313195
[truncated: 9,941 more rows]

## Sheet: Boa_Transcripts
List of all Boa transcripts that were analyzed, as well as their FPKM in male and female and their corresponding location in the Anolis carolinensis genome
gene	FPKM_F	FPKM_M	Chromosome	start	end
ENSACAG00000000002	18.1851	24.7467	Un1548	56	24918
ENSACAG00000000003	0	0	Un0106	382761	383478
ENSACAG00000000004	2.28752	2.45968	Un2048	916	3083
ENSACAG00000000006	35.7195	42.1933	5	56403077	56436209
ENSACAG00000000008	29.4046	34.2787	Un0400	377830	378006
ENSACAG00000000009	190.666	220.602	Un0400	383034	431141
ENSACAG00000000010	53.493	34.8067	Un1448	1418	11099
ENSACAG00000000011	53.4966	56.7254	Un1448	15191	28057
ENSACAG00000000014	8.86953	6.00636	6	32853629	32865744
ENSACAG00000000015	60.4794	76.2992	6	32869897	32894860
ENSACAG00000000017	175.985	168.802	6	32947221	32955794
ENSACAG00000000021	74.3197	100.493	5	12799752	12818924
ENSACAG00000000024	13.9636	18.5427	5	12377218	12454539
ENSACAG00000000026	19.7929	9.71154	5	12351837	12360427
ENSACAG00000000027	109.843	144.553	Un2667	806	1183
ENSACAG00000000028	47.899	50.9297	5	12207661	12335637
ENSACAG00000000029	179.164	157.652	Un3043	284	8491
ENSACAG00000000030	7.57908	12.4663	Un5754	1010	3365
ENSACAG00000000033	20.7272	23.1125	5	11937990	11950984
ENSACAG00000000034	56.1556	67.1446	5	11886208	11931909
ENSACAG00000000035	9.40086	8.402	5	11826436	11866069
ENSACAG00000000038	29.0509	21.5363	5	11324638	11363796
ENSACAG00000000039	28.2856	14.6257	5	11291523	11321675
ENSACAG00000000042	469.725	528.249	1	66306675	66314838
ENSACAG00000000043	0	0	1	66347533	66434365
ENSACAG00000000044	16.5086	18.8646	1	66624650	66627963
ENSACAG00000000045	80.1193	93.5971	1	66635710	66675310
ENSACAG00000000046	8.19668	8.32388	1	66727746	66748524
ENSACAG00000000057	16.4135	18.5745	1	67637604	67651783
ENSACAG00000000058	141.464	145.947	1	67690955	67709418
ENSACAG00000000059	55.6132	65.6076	1	67719119	67744471
ENSACAG00000000060	135.254	121.76	1	67753858	67772635
ENSACAG00000000061	13.0617	0	1	67804301	67811950
ENSACAG00000000062	300.668	187.791	1	67814851	67847482
ENSACAG00000000063	54.816	37.4892	1	67851571	67864069
ENSACAG00000000064	33.6701	53.6941	1	67877567	67885623
ENSACAG00000000065	54.698	92.4658	1	67965777	67971237
ENSACAG00000000066	16.7491	13.8616	1	67988390	68019929
ENSACAG00000000068	11.7719	0	1	68273227	68313947
ENSACAG00000000070	48.4208	61.3938	1	68488602	68526061
ENSACAG00000000071	15.9106	16.0067	1	68530709	68540182
ENSACAG00000000073	58.9868	61.974	1	68593584	68628666
ENSACAG00000000074	155.671	167.055	1	68654303	68681945
ENSACAG00000000077	0	0	1	68785843	68866731
ENSACAG00000000080	6.30276	11.5425	Un0171	942890	958772
ENSACAG00000000082	0	0	Un3912	2833	4680
ENSACAG00000000084	0	0	Un0200	638908	719012
ENSACAG00000000087	560.942	504.328	Un0200	814066	825003
ENSACAG00000000088	86.4632	86.1063	Un0200	882187	944038
ENSACAG00000000089	6.8239	13.9243	Un0200	951746	955104
ENSACAG00000000090	6.03007	4.27456	Un2397	869	14726
ENSACAG00000000092	34.0574	57.6216	Un0379	389726	401973
ENSACAG00000000097	0	9.74568	Un0130	1289988	1303515
ENSACAG00000000098	56.7573	48.719	Un0040	2018226	2041545
ENSACAG00000000101	14.1676	6.54367	Un0130	1129448	1158460
ENSACAG00000000102	194.434	167.452	Un0040	1943435	2001780
ENSACAG00000000103	35.0386	36.1365	Un0130	1122999	1125455
ENSACAG00000000107	184.525	183.467	Un0130	1098261	1108101
ENSACAG00000000108	84.6294	89.4169	Un0130	1084205	1095216
ENSACAG00000000109	42.392	37.7711	Un0130	1075414	1079994
ENSACAG00000000115	13.1798	10.6917	4	104460291	104461710
ENSACAG00000000119	89.8661	76.8438	4	104451019	104456329
ENSACAG00000000120	44.509	62.4968	Un0130	835078	841035
ENSACAG00000000125	71.8005	95.4213	Un0776	668	6724
ENSACAG00000000126	62.0547	78.9109	Un2209	5012	10053
ENSACAG00000000128	264.015	109.751	1	148055038	148064573
ENSACAG00000000130	6.96398	4.6942	4	104392747	104405193
ENSACAG00000000133	0	0	4	16509425	16510409
ENSACAG00000000136	220.833	213.604	Un0130	812920	823756
ENSACAG00000000141	24.2151	24.0704	4	139233221	139278542
ENSACAG00000000144	17.1005	19.6724	4	15680245	15796048
ENSACAG00000000150	45.8002	47.9539	4	139314815	139327090
ENSACAG00000000151	321.532	191.853	Un0040	1912640	1917038
ENSACAG00000000152	51.4464	48.418	1	148191617	148244373
ENSACAG00000000153	7.32207	5.53425	4	139346117	139390760
ENSACAG00000000154	136.367	204.185	4	38378034	38435497
ENSACAG00000000155	19.2668	15.1891	Un0130	798978	806701
ENSACAG00000000156	12.5517	0	2	134471649	134514132
ENSACAG00000000159	143.895	128.105	4	38289965	38300304
ENSACAG00000000160	45.408	92.9031	4	139398134	139518902
ENSACAG00000000164	77.0596	77.5436	Un0040	1842228	1881807
ENSACAG00000000165	11.1685	10.9743	Un0130	301047	324053
ENSACAG00000000166	286.226	270.853	4	15670004	15672504
ENSACAG00000000167	79.5801	129.696	4	15638571	15655756
ENSACAG00000000168	84.3635	72.2536	4	104183479	104272080
ENSACAG00000000169	8.86756	10.6679	Un0040	1814965	1825604
ENSACAG00000000170	58.7398	57.4064	Un0646	14071	71669
ENSACAG00000000171	26.3308	6.66765	Un0040	1804501	1807614
ENSACAG00000000173	21.3092	17.3771	Un0130	208666	218757
ENSACAG00000000175	50.5555	45.1249	4	38261220	38285073
ENSACAG00000000176	32.9859	42.8494	Un0040	1741664	1789579
ENSACAG00000000177	109.683	99.5164	Un0214	313263	320844
ENSACAG00000000179	12.0822	16.3244	3	105981309	105988812
ENSACAG00000000181	51.1149	64.7346	Un0214	326695	331774
ENSACAG00000000182	0	18.4305	Un0040	1400417	1431269
ENSACAG00000000185	12.787	13.0447	Un0130	196437	197813
ENSACAG00000000186	32.9898	30.9775	Un0130	192420	195930
ENSACAG00000000187	9.90344	0	Un1100	13467	46215
ENSACAG00000000188	55.6688	51.3267	3	105990515	106009875
ENSACAG00000000189	44.7766	45.0108	Un0130	185478	192281
ENSACAG00000000190	366.427	377.552	Un3723	549	6297
ENSACAG00000000191	103.017	145.522	Un0452	420	5565
ENSACAG00000000192	148.995	144.967	Un0452	9906	15680
ENSACAG00000000193	25.5915	27.4199	Un0214	336252	337626
ENSACAG00000000195	12.893	8.39154	Un0214	401088	425587
ENSACAG00000000198	18.102	16.7679	1	147084162	147154774
ENSACAG00000000199	13.92	7.66082	Un0452	17702	26185
ENSACAG00000000200	6.25978	11.1329	Un0130	177622	182891
ENSACAG00000000201	61.856	46.6513	4	38225662	38260674
ENSACAG00000000202	11.0823	0	Un0040	1117282	1148150
ENSACAG00000000203	28.3659	25.0656	4	15495900	15611749
ENSACAG00000000205	22.5573	36.6156	Un0130	162557	174323
ENSACAG00000000206	40.4893	49.4164	Un0058	434818	544210
ENSACAG00000000210	367.993	279.246	Un0058	676183	689170
ENSACAG00000000211	132.863	135.783	Un1546	16297	20242
ENSACAG00000000212	0	0	3	106014475	106053439
ENSACAG00000000213	0	0	Un0506	2668	9821
ENSACAG00000000214	0	5.59377	Un0040	819611	922916
ENSACAG00000000215	11.3737	13.7684	Un0130	151435	158084
ENSACAG00000000216	17.7957	9.99178	Un0452	157960	194382
ENSACAG00000000225	36.9644	42.3227	Un0214	429417	433925
ENSACAG00000000227	6.33761	6.66785	Un0175	18179	26430
ENSACAG00000000229	20.8807	32.7083	Un0423	89103	96146
ENSACAG00000000232	87.1507	80.9862	Un0363	429209	439005
ENSACAG00000000233	115.081	180.449	Un0214	451845	459830
ENSACAG00000000234	33.0631	26.5538	Un0175	82339	92679
ENSACAG00000000239	85.5587	107.922	Un0058	888167	936705
ENSACAG00000000242	45.3639	32.9622	Un0423	137453	247550
ENSACAG00000000247	329.354	275.217	Un0363	359662	370542
ENSACAG00000000248	12.0395	20.1769	Un0461	125413	127062
ENSACAG00000000251	39.5208	33.5546	Un0461	72884	73238
ENSACAG00000000253	143.826	97.2019	Un0058	948616	972253
ENSACAG00000000256	3.70338	8.28007	Un0009	1073419	1113523
ENSACAG00000000263	149.128	146.82	1	147005363	147008531
ENSACAG00000000264	28.4154	15.7089	3	106069379	106077417
ENSACAG00000000265	218.032	179.2	3	106081656	106106351
ENSACAG00000000268	41.4598	25.5831	Un0371	189102	196743
ENSACAG00000000269	102.6	113.974	Un0058	1052884	1081163
ENSACAG00000000271	18.1118	20.3854	Un0125	85623	92030
ENSACAG00000000272	0	24.8473	Un0214	539455	540748
ENSACAG00000000275	76.0676	55.3986	Un0452	271846	299379
ENSACAG00000000276	8.71985	0	Un1182	7397	12860
ENSACAG00000000278	115.07	87.0283	4	60667129	60684391
ENSACAG00000000279	54.8831	56.6317	2	41708662	41736340
ENSACAG00000000280	98.2225	81.4185	Un3189	1609	8348
ENSACAG00000000281	96.1975	121.374	Un1589	15	11983
ENSACAG00000000284	78.2957	104.486	Un1070	9803	27372
ENSACAG00000000285	56.4331	84.2653	Un2586	1166	2892
ENSACAG00000000286	27.6475	34.5085	Un3048	641	6912
ENSACAG00000000289	0	0	4	38175366	38194408
ENSACAG00000000290	19.2258	8.65906	Un0090	1621562	1629022
ENSACAG00000000295	129.372	96.6317	Un0214	654524	670157
ENSACAG00000000296	12.5626	8.61146	Un0009	968642	984698
ENSACAG00000000298	35.7048	53.4392	1	235812495	235821635
ENSACAG00000000300	213.05	211.189	1	235769639	235782580
ENSACAG00000000301	20.9469	16.9634	Un0125	37153	69219
ENSACAG00000000303	77.3232	73.9803	Un1182	15585	37965
ENSACAG00000000306	111.518	105.621	4	60242078	60251217
ENSACAG00000000308	12.0885	7.20403	Un0009	882597	907003
ENSACAG00000000309	101.692	135.453	3	106196848	106216533
ENSACAG00000000318	36.2367	43.8388	Un0103	1612193	1623399
ENSACAG00000000319	24.5631	14.926	Un0058	1116686	1125650
ENSACAG00000000321	82.9161	68.5533	3	96226871	96228251
ENSACAG00000000325	20.4182	19.8206	1	146726341	146764601
ENSACAG00000000328	8.49289	7.41146	6	38215162	38266274
ENSACAG00000000330	58.7753	58.3764	Un0363	380026	391722
ENSACAG00000000338	21.3413	24.9723	1	98480211	98495329
ENSACAG00000000340	142.845	169.841	Un1070	35937	49637
ENSACAG00000000344	88.4141	86.6534	Un0133	967848	993619
ENSACAG00000000347	9.22512	11.4588	Un0194	24197	66403
ENSACAG00000000349	0	0	Un0193	390324	428757
ENSACAG00000000351	25.1623	18.1275	4	60009164	60141054
ENSACAG00000000355	106.182	72.4646	5	148207021	148214513
ENSACAG00000000359	82.3527	88.5442	Un0321	289625	318387
ENSACAG00000000361	79.7763	66.5641	Un1361	1717	6485
ENSACAG00000000363	20.7679	8.92219	Un0607	159565	194499
ENSACAG00000000364	17.2957	0	Un0623	80490	140425
ENSACAG00000000366	22.4793	9.75525	Un0040	405824	423001
ENSACAG00000000367	61.8135	93.8239	3	106240976	106244388
ENSACAG00000000369	236.27	424.92	2	41747801	41757040
ENSACAG00000000371	18.3532	9.08399	2	41800491	41826673
ENSACAG00000000374	7.90615	7.96253	Un0973	13338	62717
ENSACAG00000000375	147.575	140.606	Un0443	350881	380574
ENSACAG00000000378	46.2059	41.2245	Un0800	32814	77998
ENSACAG00000000380	0	0	3	71192439	71223609
ENSACAG00000000382	66.9552	74.9095	5	73253065	73268045
ENSACAG00000000383	32.0291	17.2424	Un0103	1566551	1600242
ENSACAG00000000385	216.778	227.281	Un1626	13853	20122
ENSACAG00000000386	0	0	Un0038	1571712	1600153
ENSACAG00000000388	0	0	Un0157	1099027	1118225
ENSACAG00000000389	175.452	137.237	Un0371	163943	167048
ENSACAG00000000392	6.85803	10.7208	Un0376	290478	321913
ENSACAG00000000397	105.171	97.3224	1	235667438	235715323
ENSACAG00000000398	286.14	200.876	Un0623	33862	44124
ENSACAG00000000406	8.7503	3.5306	1	221078053	221154075
ENSACAG00000000407	25.2051	26.9653	1	127357176	127441108
ENSACAG00000000409	9.47484	5.652	Un0903	1861	26075
ENSACAG00000000412	294.31	248.765	5	73432806	73471292
ENSACAG00000000415	12.5562	0	3	117647104	117660289
ENSACAG00000000418	60.7611	78.1417	Un0573	58726	70024
ENSACAG00000000419	47.0475	38.8051	Un0666	166288	171184
ENSACAG00000000420	77.381	82.5863	Un1023	2935	16263
ENSACAG00000000421	36.5038	35.2954	Un0103	44432	49727
ENSACAG00000000422	161.106	197.125	1	129581329	129630933
ENSACAG00000000423	2072.92	786.55	Un0780	81051	106113
ENSACAG00000000424	82.3043	76.9954	2	41830743	41858642
ENSACAG00000000425	37.9273	29.3679	Un0336	439615	465987
ENSACAG00000000426	66.3748	35.6782	Un0252	45154	79045
ENSACAG00000000427	0	0	Un1173	1509	7093
ENSACAG00000000428	215.201	281.428	3	106275941	106302437
ENSACAG00000000431	60.4424	58.2378	3	15864626	15868088
ENSACAG00000000433	0	0	3	30679126	30683090
ENSACAG00000000434	138.559	120.6	Un0666	95002	136083
ENSACAG00000000435	42.2834	45.9396	Un2736	2352	4071
ENSACAG00000000440	60.1281	64.8175	Un1716	10437	21912
ENSACAG00000000445	52.3719	71.304	Un3644	231	7200
ENSACAG00000000447	113.712	123.838	Un0336	426282	431111
ENSACAG00000000448	6.90379	10.6887	5	51014289	51058858
ENSACAG00000000449	51.3059	41.8232	Un1536	2664	11788
ENSACAG00000000455	13.9382	7.97672	Un0424	313491	366181
ENSACAG00000000459	119.471	91.8176	Un1316	861	11931
ENSACAG00000000460	34.7923	31.0413	Un2584	841	12150
ENSACAG00000000461	0	0	Un1157	33974	35002
ENSACAG00000000462	0	0	Un0194	126044	154027
ENSACAG00000000464	59.4741	42.9292	Un1175	2701	41189
ENSACAG00000000466	186.787	182.615	Un0841	1048	5244
ENSACAG00000000469	251.595	238.196	Un0371	155787	162339
ENSACAG00000000470	0	0	3	86669519	86676205
ENSACAG00000000474	11.9945	10.2314	Un0058	1224651	1277130
ENSACAG00000000475	0	0	Un0054	170021	183328
ENSACAG00000000476	26.5269	29.2436	1	31747805	31970613
ENSACAG00000000479	14.0981	10.9821	3	166267123	166284811
ENSACAG00000000483	14.883	20.839	3	15839635	15851198
ENSACAG00000000484	78	71.247	6	38196996	38209539
ENSACAG00000000485	1047.32	890.348	Un0040	310988	318460
ENSACAG00000000487	17.8621	0	Un1933	338	15275
ENSACAG00000000488	28.8298	32.9483	2	21681538	21772076
ENSACAG00000000496	95.6429	88.9822	Un4193	3333	6348
ENSACAG00000000497	10.8721	8.74792	4	82934303	82952449
ENSACAG00000000500	11.211	8.95285	Un1242	35305	36196
ENSACAG00000000501	167.797	145.727	Un1244	11476	30884
ENSACAG00000000502	185.678	224.834	Un1611	2509	23725
ENSACAG00000000507	36.9688	24.5729	Un1570	19109	26862
ENSACAG00000000509	8.60664	11.3758	Un0857	11478	12545
ENSACAG00000000510	199.805	146.149	1	45406715	45426379
ENSACAG00000000511	159.307	165.803	Un0443	79656	88286
ENSACAG00000000514	543.572	502.388	Un4499	1008	2636
ENSACAG00000000515	37.4433	48.3761	Un2206	3377	13078
ENSACAG00000000516	0	0	Un3533	7887	8025
ENSACAG00000000517	46.5173	44.6369	Un0336	418861	419968
ENSACAG00000000520	38.7325	30.9591	Un0119	150146	218431
ENSACAG00000000523	11.4656	14.3195	3	166293561	166339705
ENSACAG00000000524	174.545	136.574	Un2180	2119	14857
ENSACAG00000000526	56.9141	102.943	Un0336	413279	413941
ENSACAG00000000527	17.9844	20.1671	1	253739905	253745040
ENSACAG00000000531	13.2723	0	Un0619	3757	52400
ENSACAG00000000533	10.1699	10.0548	3	30593752	30607455
ENSACAG00000000535	28.8445	33.7516	3	86653967	86660271
ENSACAG00000000537	87.4347	46.9374	Un0175	595934	599564
ENSACAG00000000538	49.6744	42.8	1	253724503	253737978
ENSACAG00000000539	3.6731	3.16502	3	118514452	118544904
ENSACAG00000000541	27.3751	37.443	Un0552	153775	156467
ENSACAG00000000542	0	0	Un0585	85617	93676
ENSACAG00000000543	0	31.8079	Un1240	4619	40900
ENSACAG00000000545	10.8348	17.1037	1	97687308	97921843
ENSACAG00000000546	31.8701	33.8896	Un0499	77826	97090
ENSACAG00000000548	13.0266	0	Un0175	633785	653399
ENSACAG00000000549	11.3348	3.53139	4	15280569	15312147
ENSACAG00000000550	16.8698	22.9504	Un0038	1606854	1615586
ENSACAG00000000551	47.4721	20.4897	1	235626353	235629923
ENSACAG00000000552	29.8248	21.6352	4	52333741	52456239
ENSACAG00000000553	170.634	160.48	Un1128	1255	10576
ENSACAG00000000556	54.7283	43.1594	3	15762856	15790768
ENSACAG00000000558	28.4318	36.3135	Un1023	22423	27941
ENSACAG00000000561	63.0465	47.4586	Un1025	2888	33838
ENSACAG00000000564	26.8553	22.6532	3	52510021	52547206
ENSACAG00000000567	27.3346	26.2346	Un0214	705344	734627
ENSACAG00000000571	25.8809	9.73973	Un0607	78042	87824
ENSACAG00000000574	62.4208	66.2445	5	51082173	51134587
ENSACAG00000000575	115.407	87.9321	1	129396471	129410547
ENSACAG00000000577	0	6.814	Un0009	783523	838060
ENSACAG00000000579	10.7507	7.76426	Un0824	8444	13406
ENSACAG00000000581	0	10.7346	4	92683395	92696680
ENSACAG00000000582	169.398	156.239	1	127302876	127310607
ENSACAG00000000583	29.98	24.3522	2	21333686	21349550
ENSACAG00000000590	272.536	321.766	Un0119	463546	479791
ENSACAG00000000591	78.6545	121.323	Un0911	23036	24684
ENSACAG00000000594	28.7917	21.728	Un0860	19513	22505
ENSACAG00000000595	12.0257	9.17399	Un0141	643075	649031
ENSACAG00000000598	12.3143	0	Un0199	459734	460685
ENSACAG00000000599	35.3803	35.0709	Un0666	67989	71971
ENSACAG00000000600	23.6411	23.2465	5	90189806	90273471
ENSACAG00000000603	30.832	27.4267	Un0585	122573	129791
ENSACAG00000000607	221.447	229.245	Un0386	323464	332198
ENSACAG00000000608	183.914	230.017	3	86642479	86647794
ENSACAG00000000610	81.1975	73.6568	2	73499279	73529749
ENSACAG00000000611	0	0	Un1128	37470	39285
ENSACAG00000000612	581.629	716.499	Un0697	131250	145388
ENSACAG00000000613	360.61	494.087	Un0199	332374	367679
ENSACAG00000000615	202.144	107.845	Un0860	38460	39863
ENSACAG00000000617	82.8569	55.2832	Un0860	73511	75721
ENSACAG00000000618	298.096	302.879	3	88643997	88650414
ENSACAG00000000619	3.37575	2.36885	Un0141	498641	588372
ENSACAG00000000623	41.0473	28.6001	Un0607	14985	62072
ENSACAG00000000624	62.3388	86.0093	Un0666	41941	64856
ENSACAG00000000625	24.3022	12.6063	3	88625496	88638102
ENSACAG00000000627	101.144	94.9962	2	20891369	20908504
ENSACAG00000000628	134.154	109.757	6	10866514	10898489
ENSACAG00000000629	16.3453	9.88189	Un0068	67307	150726
ENSACAG00000000631	44.0329	36.5606	Un0857	30104	80177
ENSACAG00000000632	11.1102	20.0441	Un0007	370764	371040
ENSACAG00000000635	0	0	Un0175	908978	1014060
ENSACAG00000000637	22.3641	25.4453	Un0737	833	7897
ENSACAG00000000639	59.2758	41.9159	Un1023	31704	34046
ENSACAG00000000642	112.579	94.9621	Un0662	44478	77155
ENSACAG00000000643	180.156	163.959	Un0547	272519	291593
ENSACAG00000000644	0	0	3	166360446	166396280
ENSACAG00000000646	90.601	70.0601	3	86475748	86635685
ENSACAG00000000647	67.1269	97.525	Un0133	929626	950460
ENSACAG00000000649	115.882	146.954	3	88594536	88622530
ENSACAG00000000650	16.6628	16.3484	Un0283	514501	520136
ENSACAG00000000651	36.2278	33.6544	Un0386	339178	346341
ENSACAG00000000652	71.1118	96.6879	Un0040	163822	226907
ENSACAG00000000653	5.28064	9.26061	4	15262352	15271154
ENSACAG00000000654	13.7354	8.93309	Un0204	781746	818647
ENSACAG00000000656	43.0006	39.2632	Un0552	3749	30484
ENSACAG00000000657	35.9797	33.3976	Un0368	81728	97064
ENSACAG00000000662	8.10953	12.1654	Un0824	94632	103865
ENSACAG00000000664	22.5736	15.2834	1	129363629	129387076
ENSACAG00000000665	110.773	120.678	3	30571927	30582605
ENSACAG00000000666	23.9314	21.887	1	235501418	235518319
ENSACAG00000000667	111.627	150.393	1	236544017	236562912
ENSACAG00000000669	7.69697	6.42578	Un0033	786278	797182
ENSACAG00000000671	9.99369	0	2	73448908	73486677
ENSACAG00000000673	0	0	1	31533647	31664936
ENSACAG00000000675	0	13.0139	1	30781466	30799687
ENSACAG00000000676	35.4594	63.2613	Un0623	13756	21706
ENSACAG00000000677	71.8521	61.8278	4	83037626	83069292
ENSACAG00000000678	179.933	200.668	Un1023	42607	46807
ENSACAG00000000682	169.177	188.476	Un0371	123117	139652
ENSACAG00000000683	50.9278	35.3239	Un0623	146	7567
ENSACAG00000000684	75.7245	63.023	Un0125	6557	7911
ENSACAG00000000685	77.5913	48.3908	Un1209	1044	15130
ENSACAG00000000686	22.5505	42.7447	6	11147684	11399722
ENSACAG00000000687	83.0433	64.7152	1	30369127	30425798
ENSACAG00000000688	9.94979	0	Un0199	246037	266927
ENSACAG00000000690	0	0	Un0543	147497	178695
ENSACAG00000000693	124.578	130.001	Un0443	305969	316559
ENSACAG00000000695	169.1	177.257	Un0119	483175	505133
ENSACAG00000000696	21.1758	32.6729	Un0363	393388	405559
ENSACAG00000000698	30.5234	48.9594	Un0800	452	29882
ENSACAG00000000703	5.17272	3.991	Un0386	368288	382308
ENSACAG00000000704	186.279	171.312	Un0697	105903	118649
ENSACAG00000000707	48.6279	30.5722	Un0347	448628	458888
ENSACAG00000000709	0	0	Un4336	17	4347
ENSACAG00000000711	99.8368	103.642	Un0971	8717	60037
ENSACAG00000000712	35.3423	29.8099	6	38150666	38192835
ENSACAG00000000713	43.8035	36.4817	2	134771797	134801269
ENSACAG00000000715	0	12.8127	Un4561	2560	4951
ENSACAG00000000717	262.404	122.882	1	45377477	45401947
ENSACAG00000000718	40.0826	47.097	Un0033	1219262	1297664
ENSACAG00000000719	185.917	204.365	3	70733356	70767324
ENSACAG00000000720	522.699	345.394	Un0196	38989	41911
ENSACAG00000000721	82.1402	134.234	Un3244	1154	9834
ENSACAG00000000724	19.3765	22.5597	Un0286	78374	134508
ENSACAG00000000725	93.7647	84.8539	1	236613087	236614089
ENSACAG00000000726	19.0639	20.6614	Un0193	640740	651451
ENSACAG00000000727	0	0	Un0363	410632	415802
ENSACAG00000000728	3.72235	10.7118	1	220937627	220940399
ENSACAG00000000730	116.078	133.149	Un0946	27319	59433
ENSACAG00000000731	31.2109	30.8844	1	220848368	220864879
ENSACAG00000000734	31.6585	32.1732	Un0058	1282211	1296894
ENSACAG00000000735	0	0	3	118552748	118577718
ENSACAG00000000736	46.6492	60.1074	Un0252	158377	174181
ENSACAG00000000739	95.745	106.777	3	30562833	30571275
ENSACAG00000000744	31.934	36.9272	1	222126320	222132156
ENSACAG00000000745	20.5906	23.9667	Un0175	1022709	1047457
ENSACAG00000000746	72.5591	75.1492	Un0737	32137	57661
ENSACAG00000000747	8.70373	7.74837	5	67516578	67555072
ENSACAG00000000749	11.4797	9.72387	4	14982134	14996769
ENSACAG00000000750	51.5325	34.7634	Un0573	212235	216035
ENSACAG00000000751	137.468	134.347	Un0133	829575	852840
ENSACAG00000000752	46.1553	41.0763	Un0581	37025	50434
ENSACAG00000000754	66.7005	71.4478	Un0090	1546123	1578092
ENSACAG00000000755	116.037	169.928	1	227568998	227597554
ENSACAG00000000757	109.574	84.0744	Un0368	59522	80683
ENSACAG00000000758	202.133	211.427	Un0363	469854	475052
ENSACAG00000000759	126.508	134.262	1	236664064	236738168
ENSACAG00000000763	0	10.8077	2	32192590	32193190
ENSACAG00000000764	122.174	144.984	Un0193	674259	681031
ENSACAG00000000766	130.329	126.589	2	73420137	73424382
ENSACAG00000000767	55.4514	59.5073	1	235477977	235481507
ENSACAG00000000768	10.9433	0	2	32083567	32121042
ENSACAG00000000769	61.9851	69.5805	2	20823672	20887855
ENSACAG00000000770	166.993	205.187	2	41922398	41939905
ENSACAG00000000772	0	9.01929	Un0019	2418287	2452137
ENSACAG00000000773	0	0	Un0194	613229	672538
ENSACAG00000000774	518.51	580.63	4	68484461	68493762
ENSACAG00000000776	45.2197	48.2893	3	30545598	30557980
ENSACAG00000000777	24.0676	26.6387	3	118742744	118753112
ENSACAG00000000778	131.003	138.463	Un0347	423521	438384
ENSACAG00000000780	74.1826	68.2367	1	235435261	235473606
ENSACAG00000000781	164.588	212.057	Un0706	18766	81386
ENSACAG00000000782	6.25085	9.6571	4	83245933	83407356
ENSACAG00000000783	42.5523	46.0893	2	73364146	73387116
ENSACAG00000000785	9.82465	0	Un0046	1237022	1238064
ENSACAG00000000788	159.6	139.948	2	164417097	164436585
ENSACAG00000000789	30.3263	21.2862	Un0040	119640	137426
ENSACAG00000000790	8.13056	7.49045	1	89361221	89472941
ENSACAG00000000792	235.232	220.598	Un0019	2517355	2526401
ENSACAG00000000795	18.3088	9.89663	1	96949459	96950527
ENSACAG00000000796	35.2318	37.7234	Un2074	8237	9420
ENSACAG00000000798	182.946	181.065	3	70670378	70683145
ENSACAG00000000800	39.7665	37.0366	Un1104	24901	41258
ENSACAG00000000802	44.5898	37.6142	5	51170777	51232985
ENSACAG00000000803	83.5717	81.7179	5	67502236	67504238
ENSACAG00000000804	66.6091	60.6372	1	96800054	96850914
ENSACAG00000000805	163.611	131.378	Un0019	2744204	2750273
ENSACAG00000000810	37.5978	45.3008	Un0175	1061230	1076263
ENSACAG00000000812	135.277	28.103	Un0299	472436	479888
ENSACAG00000000815	72.5104	106.002	Un0031	1603555	1614876
ENSACAG00000000818	353.037	388.634	5	90152591	90170726
ENSACAG00000000822	10.1426	0	1	222148131	222174973
ENSACAG00000000825	19.451	15.0694	3	88477074	88592008
ENSACAG00000000829	81.0191	80.3446	Un3025	2116	11132
ENSACAG00000000830	105.311	70.0842	1	252872477	252911788
ENSACAG00000000831	0	0	3	15508197	15552409
ENSACAG00000000833	52.3429	57.399	Un0133	391190	403443
ENSACAG00000000834	81.243	77.2435	Un0214	774471	779332
ENSACAG00000000835	35.9849	65.0016	Un0857	100276	107069
ENSACAG00000000836	51.0244	36.8346	1	222205571	222209856
ENSACAG00000000837	87.2949	83.0421	Un0581	61763	76137
ENSACAG00000000839	46.6819	32.0571	1	129353213	129360482
ENSACAG00000000840	10.2549	19.8311	2	134620944	134641580
ENSACAG00000000843	89.2045	45.7145	Un0058	1330016	1338007
ENSACAG00000000845	0	0	6	38166406	38167474
ENSACAG00000000848	144.104	139.006	Un0283	535570	548012
ENSACAG00000000850	77.6687	88.2852	6	38076269	38148027
ENSACAG00000000851	0	0	5	67476483	67490020
ENSACAG00000000855	214.854	198.462	1	45349839	45368928
ENSACAG00000000856	66.0596	74.8226	1	126748970	126774056
ENSACAG00000000858	8.65319	0	Un0031	1466042	1524533
ENSACAG00000000859	81.9972	60.2859	Un2501	410	12967
ENSACAG00000000860	9.51263	6.4478	Un0040	36657	90468
ENSACAG00000000861	44.5488	48.8079	Un0204	832782	840663
ENSACAG00000000862	52.6834	70.7609	3	52379516	52401155
ENSACAG00000000864	32.6744	35.5833	3	106551561	106661854
ENSACAG00000000866	26.3616	22.9724	Un0103	997659	1031725
ENSACAG00000000867	36.5177	53.929	1	126740006	126745627
ENSACAG00000000868	181.766	267.678	Un0577	50125	66055
ENSACAG00000000869	13.1957	8.4444	Un1272	31307	35751
ENSACAG00000000870	58.3944	50.7689	1	129332806	129343404
ENSACAG00000000871	72.6853	65.6038	1	126710220	126729839
ENSACAG00000000875	0	0	Un0443	211684	214909
ENSACAG00000000876	171.268	138.262	3	30506144	30534255
ENSACAG00000000878	10.6982	0	Un0119	570279	578337
ENSACAG00000000879	13.5288	9.44484	Un0119	623564	636049
ENSACAG00000000880	366.929	404.398	Un0119	687838	699244
ENSACAG00000000882	15.7012	11.5378	Un0252	233419	277455
ENSACAG00000000883	26.8791	25.2847	c	7041639	7109639
ENSACAG00000000885	0	0	Un0046	1051505	1075559
ENSACAG00000000886	280.54	200.313	3	63048859	63060695
ENSACAG00000000888	530.581	399.183	Un0046	1037184	1042737
ENSACAG00000000889	87.7056	67.2874	Un0620	41532	127435
ENSACAG00000000892	16.1502	31.4929	Un0090	1475760	1490100
ENSACAG00000000893	39.6607	54.3043	Un0033	1432912	1489358
ENSACAG00000000895	1119.32	557.19	Un3602	20	5304
ENSACAG00000000896	38.1322	34.2868	1	222223310	222265816
ENSACAG00000000897	98.1307	85.8634	3	70644309	70660240
ENSACAG00000000900	118.75	127.972	5	90092448	90138312
ENSACAG00000000905	10.575	0	Un0272	630928	647703
ENSACAG00000000907	129.92	126.027	3	51988963	52095970
ENSACAG00000000908	25.8586	37.7089	Un0841	42207	55339
ENSACAG00000000910	0	0	Un0336	257140	257740
ENSACAG00000000914	292.726	306.677	Un0204	841991	846466
ENSACAG00000000915	39.2292	38.2773	2	31881525	31882914
ENSACAG00000000916	25.9623	48.8523	2	49095336	49123764
ENSACAG00000000917	12.9417	10.6821	Un0367	44536	59343
ENSACAG00000000919	95.8809	171.485	3	30476964	30501944
ENSACAG00000000920	348.034	721.196	3	63021293	63043660
ENSACAG00000000922	18.9315	30.5867	2	31726260	31753920
ENSACAG00000000927	76.5683	99.2337	Un1602	14876	23358
ENSACAG00000000928	26.7807	34.4853	6	64899000	64931375
ENSACAG00000000931	33.6584	34.1876	2	49140660	49208191
ENSACAG00000000932	15.5379	10.1633	Un0627	32165	46166
ENSACAG00000000933	177.305	141.874	Un0749	96074	98567
ENSACAG00000000936	251.846	233.314	Un0259	587194	612449
ENSACAG00000000937	13.498	10.2905	Un0722	4281	29807
ENSACAG00000000939	0	0	Un0443	201003	207339
ENSACAG00000000941	6.19101	4.59832	4	52527446	52637496
ENSACAG00000000942	54.538	37.7252	Un0749	86356	94655
ENSACAG00000000943	18.4726	10.6786	Un0018	1632877	1734689
ENSACAG00000000945	196.356	176.411	Un0299	540593	548009
ENSACAG00000000947	45.4949	44.556	6	10823011	10846946
ENSACAG00000000952	1175.15	1323.2	Un0336	181072	190424
ENSACAG00000000953	13.5489	8.31358	6	35488354	35498142
ENSACAG00000000954	25.9265	23.3381	3	86073653	86095118
ENSACAG00000000955	100.573	127.622	4	70392295	70481471
ENSACAG00000000956	9.00903	5.78326	1	143807653	143822100
ENSACAG00000000959	41.5912	39.29	5	90037555	90051365
ENSACAG00000000960	108.188	100.114	Un0577	71313	177633
ENSACAG00000000961	15.7821	0	Un0386	405282	405513
ENSACAG00000000963	49.6274	37.3676	1	129281064	129329915
ENSACAG00000000965	18.6333	18.8636	1	129151297	129207404
ENSACAG00000000967	14.1721	17.7075	Un0204	850856	857254
ENSACAG00000000969	0	0	3	85998626	86019561
ENSACAG00000000971	11.3082	23.4606	3	30415055	30434293
ENSACAG00000000972	281.145	357.389	Un0737	67127	76309
ENSACAG00000000973	47.9091	51.75	1	235399565	235422186
ENSACAG00000000974	45.119	61.3147	4	68195934	68231662
ENSACAG00000000975	0	0	1	220630602	220682767
ENSACAG00000000976	40.6177	43.5842	Un0749	67070	68189
ENSACAG00000000979	47.7652	37.2352	5	67388937	67427695
ENSACAG00000000982	0	0	Un0749	6173	40055
ENSACAG00000000984	61.2888	58.9426	3	70585895	70631160
ENSACAG00000000985	44.9472	64.9219	1	204368934	204372397
ENSACAG00000000987	9.68775	11.9782	Un0118	475268	518687
ENSACAG00000000988	15.389	8.89546	6	35451518	35474373
ENSACAG00000000989	248.288	250.751	Un0581	80701	85115
ENSACAG00000000991	30.5473	30.8623	Un0581	103683	111200
ENSACAG00000000992	157.083	118.398	Un0231	5917	9674
ENSACAG00000000994	35.2852	31.2594	3	62976205	63008233
ENSACAG00000000996	47.6632	47.9574	Un0697	38147	55031
ENSACAG00000000998	7.22203	10.3575	3	186664833	186669416
ENSACAG00000001000	20.7869	12.7436	Un0003	9000407	9001133
ENSACAG00000001002	90.3756	87.4809	Un0112	1645443	1646451
ENSACAG00000001003	0	0	Un0199	76258	128702
ENSACAG00000001004	37.9425	50.0883	3	51856070	51884529
ENSACAG00000001005	77.8737	102.769	Un0737	105388	113090
ENSACAG00000001006	46.0123	35.66	Un0112	1622910	1633855
ENSACAG00000001008	10.1379	15.2772	5	74839793	74851337
ENSACAG00000001010	189.105	215.204	Un2199	1723	3019
ENSACAG00000001012	71.1522	73.8281	Un0367	231541	246464
ENSACAG00000001014	114.642	103.322	Un0748	963	31399
ENSACAG00000001018	0	0	Un0199	1725	40906
ENSACAG00000001020	55.335	53.9309	Un0440	40292	42818
ENSACAG00000001021	141.991	87.7768	Un0018	1855672	1873807
ENSACAG00000001023	11.2444	8.56975	1	6736996	6737721
ENSACAG00000001025	19.9198	22.3808	2	49343465	49355994
ENSACAG00000001026	23.9091	26.7428	2	49377321	49400518
ENSACAG00000001027	0	0	Un0371	28660	61017
ENSACAG00000001028	168.336	164.493	Un0741	82010	107943
ENSACAG00000001031	19.4715	11.6059	3	186371881	186396636
ENSACAG00000001032	28.25	31.0968	3	202284668	202296346
ENSACAG00000001034	112.262	93.3913	Un0119	705018	715600
ENSACAG00000001035	13.9856	13.1884	Un0299	548381	563432
ENSACAG00000001036	24.1178	21.6227	Un0038	1670702	1673086
ENSACAG00000001037	24.0444	14.8039	Un0204	860255	887631
ENSACAG00000001039	86.6993	49.6165	Un0283	592788	603101
ENSACAG00000001040	21.1378	36.4053	2	49499758	49545416
ENSACAG00000001042	0	0	Un0627	51164	66578
ENSACAG00000001044	64.2785	73.938	1	126546386	126600869
ENSACAG00000001045	321.992	420.574	Un0090	1470213	1470832
ENSACAG00000001046	0	0	Un0204	894481	902029
ENSACAG00000001047	88.9147	70.3671	5	74920545	74975774
ENSACAG00000001048	55.5114	56.5387	2	73157191	73173361
ENSACAG00000001049	29.5076	31.3463	Un0440	96647	253789
ENSACAG00000001050	109.81	100.997	Un0103	966731	978156
ENSACAG00000001052	99.6242	83.1564	2	31523286	31553887
ENSACAG00000001053	58.514	64.8881	Un0090	1466613	1468892
ENSACAG00000001054	85.08	70.5742	4	70536231	70583732
ENSACAG00000001055	119.242	145.332	Un1602	392	11448
ENSACAG00000001056	110.099	102.544	Un0090	1414835	1458704
ENSACAG00000001059	12.5757	10.9665	Un0418	286780	306880
ENSACAG00000001063	284.281	268.172	Un0193	687401	694400
ENSACAG00000001068	80.9963	60.2286	Un1450	15211	18400
ENSACAG00000001069	193.334	157.704	Un0565	128213	151079
ENSACAG00000001070	7.54047	0	Un0280	420715	487336
ENSACAG00000001072	18.4384	17.2843	1	96763399	96784343
ENSACAG00000001073	12.3785	11.4626	Un0347	229805	239102
ENSACAG00000001075	23.6876	21.8722	6	10702876	10734131
ENSACAG00000001076	13.9612	10.5578	1	88971791	88972871
ENSACAG00000001078	204.434	213.581	Un1276	2941	16420
ENSACAG00000001080	42.3621	69.6764	1	236826315	236852908
ENSACAG00000001081	19.8677	15.8771	Un0368	1331	9912
ENSACAG00000001082	4.36619	7.62922	Un0098	383166	399610
ENSACAG00000001083	45.3635	58.7344	3	186424391	186439477
ENSACAG00000001084	10.5277	0	Un0038	1723996	1763566
ENSACAG00000001085	54.3042	44.3211	Un0578	144838	157783
ENSACAG00000001087	118.592	104.169	Un0543	233240	243144
ENSACAG00000001088	70.8717	71.0067	Un0018	1884223	1896039
ENSACAG00000001089	223.386	206.416	1	88909848	88940115
ENSACAG00000001090	0	0	Un0326	245676	247579
ENSACAG00000001091	90.9516	73.9604	Un0326	251326	275315
ENSACAG00000001095	14.8499	13.8999	Un1450	22786	27307
ENSACAG00000001096	148.12	158.261	Un0231	35701	73204
ENSACAG00000001097	46.0505	51.5263	3	202240802	202241881
ENSACAG00000001098	19.573	25.3284	3	202192842	202221488
ENSACAG00000001099	201.478	445.909	5	89977413	89989627
ENSACAG00000001100	38.6032	33.2848	2	73136925	73149357
ENSACAG00000001102	677.745	812.962	Un0578	177498	184133
ENSACAG00000001104	0	0	1	30300575	30309103
ENSACAG00000001105	26.689	0	1	220522362	220545443
ENSACAG00000001106	16.072	21.2744	Un0418	321012	330348
ENSACAG00000001107	318.883	278.735	Un1166	54349	56844
ENSACAG00000001109	228.075	262.583	Un0435	380396	391418
ENSACAG00000001111	305.283	255.636	Un0581	142573	184524
ENSACAG00000001115	17.3991	15.1328	Un0803	138292	143216
ENSACAG00000001117	0	0	Un0193	700090	720552
ENSACAG00000001118	24.7701	22.4169	Un0058	1345133	1355050
ENSACAG00000001124	12.0291	10.9992	3	51745063	51747890
ENSACAG00000001125	0	0	Un6362	3240	4679
ENSACAG00000001128	71.2846	62.6393	Un0336	17851	21612
ENSACAG00000001129	0	0	3	85844777	85846982
ENSACAG00000001130	156.59	209.086	1	222273425	222302502
ENSACAG00000001132	48.9533	62.4241	Un1166	3530	18023
ENSACAG00000001135	195.953	199.854	3	202082287	202106670
ENSACAG00000001139	23.618	21.7526	1	235280986	235337384
ENSACAG00000001140	77.459	93.6813	Un0565	168201	181315
ENSACAG00000001141	212.49	232.369	1	220139310	220140732
ENSACAG00000001142	18.3815	18.3177	1	220109723	220138088
ENSACAG00000001143	127.374	100.83	Un1605	3669	23794
ENSACAG00000001144	11.7613	15.4391	Un0031	1387676	1391837
ENSACAG00000001145	0	0	Un0308	410055	486466
ENSACAG00000001148	90.5124	93.2623	4	52783717	52828842
ENSACAG00000001151	49.6346	64.026	4	95512691	95535872
ENSACAG00000001152	176.691	137.25	Un0018	2023627	2034399
ENSACAG00000001153	0	0	Un0578	190328	196890
ENSACAG00000001154	57.6491	50.2379	4	70591886	70606702
ENSACAG00000001158	13.284	9.24886	Un0841	65275	73468
ENSACAG00000001161	69.7624	59.7759	4	70676378	70677077
ENSACAG00000001162	0	0	4	70717076	70763366
ENSACAG00000001164	50.9659	63.7779	Un0103	871621	947995
ENSACAG00000001166	3.80299	4.0582	6	9651280	9661334
ENSACAG00000001171	0	0	1	88894884	88908559
ENSACAG00000001173	159.118	132.907	Un0038	2051236	2054749
ENSACAG00000001175	25.8613	25.8891	Un0862	51028	72385
ENSACAG00000001176	165.603	134.024	Un0722	90472	120423
ENSACAG00000001178	8.34822	5.17907	Un0011	2256803	2267500
ENSACAG00000001179	105.444	98.2673	Un0633	8625	63014
ENSACAG00000001181	44.8252	19.3237	Un0308	2506	24177
ENSACAG00000001182	0	0	Un3530	3035	7060
ENSACAG00000001188	54.3099	57.2781	3	70432109	70470451
ENSACAG00000001190	25.8748	24.7611	Un0252	277964	323012
ENSACAG00000001191	0	0	2	49552931	49595397
ENSACAG00000001192	40.3863	27.5507	3	30332173	30412013
ENSACAG00000001193	0	0	Un3893	442	4021
ENSACAG00000001194	54.0433	48.2307	1	219997125	219998898
ENSACAG00000001199	7.44495	14.8816	2	73070176	73099099
ENSACAG00000001200	176.145	106.358	Un0862	77777	83159
ENSACAG00000001207	35.8556	26.57	Un0367	273054	293124
ENSACAG00000001208	0	0	5	89917644	89943781
ENSACAG00000001209	286.198	233.481	3	51711250	51713703
ENSACAG00000001210	24.514	41.879	4	37907889	37942636
ENSACAG00000001211	0	0	Un0271	205110	205827
ENSACAG00000001213	110.022	85.1598	1	243199592	243250983
ENSACAG00000001216	0	0	Un0138	648418	649021
ENSACAG00000001217	32.8849	55.7705	Un0435	332774	338137
ENSACAG00000001218	48.5149	59.7238	1	126564039	126578403
ENSACAG00000001220	0	0	4	70775910	70779980
ENSACAG00000001222	248.99	250.348	3	51634395	51643382
ENSACAG00000001223	36.5596	44.3672	Un0138	671116	679718
ENSACAG00000001224	84.4213	73.1661	Un0090	1354016	1411761
ENSACAG00000001226	0	0	Un0336	7882	11758
ENSACAG00000001230	102.902	101.164	6	59634417	59648297
ENSACAG00000001231	73.788	66.005	Un0418	333466	333838
ENSACAG00000001232	0	0	3	62947899	62961122
ENSACAG00000001234	136.946	137.649	1	236866142	236871876
ENSACAG00000001237	82.6086	96.2065	1	222319025	222329616
ENSACAG00000001238	38.746	38.8413	4	95733138	95741835
ENSACAG00000001239	0	0	Un0033	1845205	1868058
ENSACAG00000001240	115.117	107.02	Un0418	342442	351742
ENSACAG00000001241	184.709	112.466	Un4941	990	5619
ENSACAG00000001244	69.8659	78.5458	3	51578859	51623448
ENSACAG00000001245	10.0142	7.55457	4	70978454	71007156
ENSACAG00000001246	155.434	116.476	2	72951591	72957065
ENSACAG00000001252	147.471	152.223	2	49612128	49638674
ENSACAG00000001253	66.8586	81.0401	1	219636190	219648176
ENSACAG00000001257	36.4845	36.038	2	49715215	49724074
ENSACAG00000001258	116.197	101.477	Un0748	91145	91814
ENSACAG00000001260	49.2393	45.4156	1	182418767	182444916
ENSACAG00000001261	17.3426	11.8887	4	68148322	68189278
ENSACAG00000001263	116.34	107.952	Un0271	71960	79049
ENSACAG00000001264	56.6836	44.0358	Un0748	104794	117990
ENSACAG00000001266	99.3429	103.859	Un0046	979171	1002415
ENSACAG00000001269	65.1676	60.6406	Un0031	861338	919055
ENSACAG00000001270	34.407	27.9181	4	53043280	53108246
ENSACAG00000001271	64.2222	45.3196	Un0627	144090	167154
ENSACAG00000001274	0	0	Un0009	691040	699226
ENSACAG00000001276	66.3401	57.1298	Un0280	643186	661576
ENSACAG00000001281	0	0	2	49743268	49782878
ENSACAG00000001283	456.643	313.064	Un4143	125	7854
ENSACAG00000001285	24.1297	36.1801	1	222338197	222366674
ENSACAG00000001286	0	0	5	66925164	66925674
ENSACAG00000001288	9.89896	11.6097	4	95807079	95812025
ENSACAG00000001289	94.4295	115.869	1	219569473	219627846
ENSACAG00000001290	5.23261	3.89302	Un0565	192568	207622
ENSACAG00000001291	33.3464	54.2893	2	72777086	72799516
ENSACAG00000001292	49.9918	46.2396	1	236887029	236904346
ENSACAG00000001294	57.6727	79.3847	5	75588186	75599956
ENSACAG00000001296	11.7864	15.156	Un0286	199292	216018
ENSACAG00000001297	9.63061	0	Un0033	1964053	1969720
ENSACAG00000001298	213.753	189.477	Un0103	805867	815862
ENSACAG00000001299	86.0576	95.5188	4	95850882	95874772
ENSACAG00000001300	0	0	5	112145959	112171893
ENSACAG00000001301	27.8886	28.7239	5	66752112	66833352
ENSACAG00000001302	0	11.9164	4	37884321	37893642
ENSACAG00000001306	59.0455	73.8715	1	148386094	148401655
ENSACAG00000001307	10.5495	10.7185	Un0033	2100071	2147128
ENSACAG00000001310	123.658	120.274	4	53139230	53144882
ENSACAG00000001313	13.7481	7.10577	Un0142	803575	815496
ENSACAG00000001314	57.8424	73.8227	Un2677	434	10115
ENSACAG00000001319	19.6588	11.4139	Un0193	737242	747004
ENSACAG00000001320	38.9183	54.7029	4	53184112	53188636
ENSACAG00000001323	70.385	63.1634	4	53194281	53203846
ENSACAG00000001324	18.8741	16.0231	1	25332658	25355081
ENSACAG00000001327	181.821	279.588	4	37791421	37875583
ENSACAG00000001329	58.4548	62.9582	Un0030	2601443	2624647
ENSACAG00000001330	0	0	Un0138	682115	720932
ENSACAG00000001331	20.8479	9.50201	Un0053	513957	517297
ENSACAG00000001332	94.9714	77.0295	Un0103	792731	801049
ENSACAG00000001333	128.779	116.849	Un0231	77304	158800
ENSACAG00000001335	41.8177	40.2659	Un0435	322865	323393
ENSACAG00000001336	50.1925	57.8921	4	71078370	71130029
ENSACAG00000001338	81.2626	43.2305	Un0633	74336	84296
ENSACAG00000001339	67.3235	42.5455	Un3921	2394	6418
ENSACAG00000001340	104.491	88.8525	Un0053	427906	432750
ENSACAG00000001341	29.2348	42.9623	3	146650465	146657416
ENSACAG00000001342	94.5266	104.011	Un0009	674121	688510
ENSACAG00000001343	112.65	183.907	3	186492776	186494832
ENSACAG00000001346	147.709	157.824	3	146617773	146648944
ENSACAG00000001347	24.5685	45.6991	Un0286	270649	283862
ENSACAG00000001349	190.64	149.876	1	88840387	88851470
ENSACAG00000001350	19.7739	6.37189	Un0053	366446	417164
ENSACAG00000001351	73.6669	63.3048	Un0271	57814	60328
ENSACAG00000001353	37.8091	46.0214	Un3387	5293	8783
ENSACAG00000001354	49.6393	47.1007	Un0271	19738	46391
ENSACAG00000001355	114.412	64.8728	Un0435	238611	275364
ENSACAG00000001356	172.803	184.461	1	148418080	148444228
ENSACAG00000001358	66.5414	86.9281	Un0103	769625	772164
ENSACAG00000001359	26.463	23.7005	4	53239303	53245855
ENSACAG00000001360	144.739	140.281	3	106757006	106774299
ENSACAG00000001361	73.3168	70.9436	Un0275	770294	776112
ENSACAG00000001362	156.55	126.639	4	95890774	95907992
ENSACAG00000001363	317.675	437.828	1	182399767	182412659
ENSACAG00000001364	82.7259	102.571	5	89892770	89907345
ENSACAG00000001365	78.277	95.2771	Un0827	52984	72848
ENSACAG00000001368	0	0	3	186531262	186571074
ENSACAG00000001369	38.981	49.5531	Un0103	711876	753706
ENSACAG00000001371	43.7615	46.3775	1	235264724	235276544
ENSACAG00000001375	361.007	277.838	4	53252738	53255248
ENSACAG00000001376	128.677	92.1994	Un0009	538280	619235
ENSACAG00000001377	25.3572	17.2508	1	222599010	222630503
ENSACAG00000001379	51.8435	54.6338	Un0722	125072	126928
ENSACAG00000001382	12.7318	13.9316	Un0633	104228	113901
ENSACAG00000001383	86.2203	54.1061	2	117251862	117272561
ENSACAG00000001384	21.5691	36.1838	4	94220014	94336924
ENSACAG00000001387	14.0212	24.3984	Un0722	137249	145095
ENSACAG00000001388	212.922	171.912	Un0812	44618	46446
ENSACAG00000001389	27.4958	21.3083	2	31445364	31452735
ENSACAG00000001390	0	0	3	202049657	202065484
ENSACAG00000001393	9.13347	15.3979	Un0068	493279	575780
ENSACAG00000001394	9.9971	23.057	1	204215008	204269792
ENSACAG00000001396	35.5586	39.9256	2	117276882	117323370
ENSACAG00000001397	27.6271	51.5965	Un0090	1339620	1348162
ENSACAG00000001399	58.6285	33.7053	Un0011	2408199	2432138
ENSACAG00000001400	9.55687	16.6449	Un0031	354519	393394
ENSACAG00000001401	0	6.4786	1	237018175	237083896
ENSACAG00000001402	87.4859	88.5538	Un0090	1294953	1309924
ENSACAG00000001403	50.5044	33.342	4	71138268	71169022
ENSACAG00000001404	40.3038	46.5648	Un2093	4680	16523
ENSACAG00000001408	99.7101	157.425	3	30289790	30298714
ENSACAG00000001411	86.5481	102.069	1	235240774	235262990
ENSACAG00000001412	5.6609	5.12852	Un0286	312880	330304
ENSACAG00000001415	0	0	Un0016	626367	627465
ENSACAG00000001416	118.906	134.711	3	119510998	119534859
ENSACAG00000001417	38.4972	50.5171	4	95915249	95955502
ENSACAG00000001420	226.58	286.272	2	31309073	31315144
ENSACAG00000001422	0	0	3	85437016	85465024
ENSACAG00000001427	45.9746	53.4279	Un0031	332480	343554
ENSACAG00000001433	67.2153	77.8521	Un0031	315808	316375
ENSACAG00000001436	83.8373	41.1622	1	227451601	227492087
ENSACAG00000001437	226.039	216.839	Un0031	246570	277706
ENSACAG00000001438	136.808	107.565	Un0347	165077	227323
ENSACAG00000001439	202.51	187.862	Un0308	381701	395341
ENSACAG00000001440	16.3751	14.829	Un0326	347737	387476
ENSACAG00000001445	16.3849	0	Un0259	722507	723155
ENSACAG00000001446	11.4449	7.45262	1	237261310	237317591
ENSACAG00000001448	108.709	99.1554	Un0367	367875	394302
ENSACAG00000001449	0	0	Un0411	217698	300077
ENSACAG00000001452	124.078	133.381	Un0011	2434528	2499533
ENSACAG00000001453	229.199	200.812	3	15489019	15492744
ENSACAG00000001457	195.937	146.558	Un0542	98456	105640
ENSACAG00000001459	126.095	121.333	1	243261134	243271725
ENSACAG00000001461	9.31552	0	Un0090	1263573	1283372
ENSACAG00000001462	11.7661	14.8915	3	51307257	51314822
ENSACAG00000001463	70.9525	87.7885	1	219509144	219515202
ENSACAG00000001464	17.1053	21.7694	Un0103	692208	699057
ENSACAG00000001468	14.8122	42.5446	4	85539621	85554936
ENSACAG00000001469	32.7007	32.346	3	202039000	202046965
ENSACAG00000001470	242.572	272.613	3	51292515	51296439
ENSACAG00000001471	43.0199	41.9685	Un0016	659282	677898
ENSACAG00000001473	210.843	215.994	Un0138	730005	733620
ENSACAG00000001474	19.0268	15.9113	2	42550952	42552662
ENSACAG00000001476	77.9788	95.5907	Un0687	638	8330
ENSACAG00000001479	65.5183	91.8426	2	42561265	42575155
ENSACAG00000001482	8.35807	6.10677	Un0138	737788	751306
ENSACAG00000001483	35.6843	25.7542	2	30815428	30815788
ENSACAG00000001485	117.246	98.2179	Un0193	764730	818907
ENSACAG00000001486	332.082	380.927	1	88815164	88830823
ENSACAG00000001488	17.9251	7.80459	3	15400898	15426897
ENSACAG00000001489	217.691	199.588	1	219465332	219491716
ENSACAG00000001492	4.16612	9.52494	5	112194335	112228370
ENSACAG00000001493	95.2945	82.3528	Un2360	703	4366
ENSACAG00000001494	30.2292	25.9237	5	65063482	65071582
ENSACAG00000001502	61.999	67.5821	Un0758	24481	45944
ENSACAG00000001503	25	21.4873	4	94515056	94533957
ENSACAG00000001504	67.3047	66.814	4	121068514	121114565
ENSACAG00000001508	58.3636	58.3989	Un0046	798190	829882
ENSACAG00000001509	252.946	206.886	Un0041	1952536	1999131
ENSACAG00000001511	19.8019	15.3813	1	133379750	133388633
ENSACAG00000001517	0	0	Un0103	682554	683450
ENSACAG00000001520	23.3204	23.9509	Un0103	667694	669360
ENSACAG00000001524	0	0	1	233003498	233160384
ENSACAG00000001525	110.887	84.3703	Un0103	612256	619985
ENSACAG00000001527	110.331	158.379	Un2360	11282	15300
ENSACAG00000001528	15.6938	15.6345	1	24643977	24650302
ENSACAG00000001529	38.1496	43.8768	Un0371	7321	13329
ENSACAG00000001530	0	0	3	15191769	15221921
ENSACAG00000001531	19.7633	28.9529	5	109554310	109555400
ENSACAG00000001536	218.08	368.065	Un0965	2	716
ENSACAG00000001541	59.9394	87.4763	Un0096	709	46765
ENSACAG00000001542	53.0398	50.8536	1	222808770	222824789
ENSACAG00000001543	55.8622	46.7467	1	133482926	133487936
ENSACAG00000001544	89.1791	126.279	Un0886	8148	22569
ENSACAG00000001545	184.823	146.061	Un0231	192247	208591
ENSACAG00000001546	5.50364	6.15361	Un0319	509064	543189
ENSACAG00000001547	180.054	127.085	3	15023162	15038123
ENSACAG00000001548	9.35532	7.82134	Un5272	1261	6006
ENSACAG00000001549	154.028	195.055	3	51244144	51275615
ENSACAG00000001550	0	15.6463	1	261027827	261231153
ENSACAG00000001551	26.2294	35.9932	Un0090	1245464	1261360
ENSACAG00000001552	31.8587	27.3536	Un0326	422415	468516
ENSACAG00000001555	11.0869	0	Un0965	1059	9453
ENSACAG00000001556	214.791	320.623	3	30209682	30237770
ENSACAG00000001558	54.7239	37.5421	1	24464892	24476131
ENSACAG00000001560	113.78	109.156	3	146603333	146609278
ENSACAG00000001561	163.312	115.358	Un0103	560085	606023
ENSACAG00000001562	32.7135	21.0548	2	117329993	117343326
ENSACAG00000001563	163.405	200.623	Un0382	387	16190
ENSACAG00000001564	64.3059	64.5186	1	133496867	133499138
ENSACAG00000001566	72.7533	76.8948	1	243279116	243316004
ENSACAG00000001569	168.918	93.0579	Un0687	39986	46796
ENSACAG00000001571	14.1682	21.653	Un0542	109067	116681
ENSACAG00000001572	0	0	5	64422902	64548356
ENSACAG00000001573	351.64	455.946	4	121060801	121063114
ENSACAG00000001574	25.7099	32.6092	4	53475036	53565988
ENSACAG00000001575	114.486	99.3845	1	96693703	96714250
ENSACAG00000001578	26.2842	17.1927	2	30450646	30463770
ENSACAG00000001581	75.0551	59.8643	3	146579478	146596315
ENSACAG00000001582	141.664	162.781	Un0516	203781	205403
ENSACAG00000001583	50.8442	35.1124	1	24178976	24205898
ENSACAG00000001584	150.495	188.486	3	120001225	120025345
ENSACAG00000001586	209.366	258.246	2	117345869	117364741
ENSACAG00000001589	390.492	419.441	Un0059	314028	335275
ENSACAG00000001590	6.45112	8.39058	Un0936	6652	19275
ENSACAG00000001591	33.4927	45.4495	Un0031	230936	236701
ENSACAG00000001592	35.5254	41.5995	4	120858585	121046202
ENSACAG00000001593	143.752	208.022	5	112253071	112269892
ENSACAG00000001595	4.42305	9.43695	Un0142	859871	886361
ENSACAG00000001596	77.3837	61.4118	6	37468211	37500802
ENSACAG00000001597	0	0	Un0966	28351	37648
ENSACAG00000001599	90.0946	82.9732	Un0886	23743	30784
ENSACAG00000001601	28.2714	19.5871	Un1595	9937	21822
ENSACAG00000001602	238.916	193.586	Un0965	19376	65683
ENSACAG00000001606	331.86	390.4	Un0326	481666	503259
ENSACAG00000001607	9.15489	7.04146	1	143016076	143035294
ENSACAG00000001608	49.8264	54.1769	4	94747356	94771402
ENSACAG00000001610	80.9634	72.7764	1	227360160	227368902
ENSACAG00000001612	55.0555	41.3307	1	226686336	226703857
ENSACAG00000001613	58.7334	61.2766	1	143056021	143117244
ENSACAG00000001615	45.0086	58.8048	1	148447975	148453490
ENSACAG00000001617	0	0	1	88742447	88758278
ENSACAG00000001618	38.3218	39.4884	5	52926177	52936222
ENSACAG00000001620	48.7691	35.9504	Un0193	832171	834473
ENSACAG00000001622	44.1303	16.1239	Un0936	37056	70845
ENSACAG00000001623	89.8201	99.4587	Un0031	185078	217799
ENSACAG00000001625	13.0199	9.80049	Un0059	408721	426149
ENSACAG00000001626	7.53863	6.30129	Un0068	1272127	1346087
ENSACAG00000001630	75.0897	72.8973	1	204139173	204187435
ENSACAG00000001632	17.898	13.8693	Un0416	365837	386332
ENSACAG00000001633	119.229	99.6918	1	219440192	219464454
ENSACAG00000001634	107.975	97.5766	4	96985124	96992827
ENSACAG00000001635	31.4885	26.3013	Un0138	782515	805983
ENSACAG00000001636	190.125	188.266	5	52940892	52962953
ENSACAG00000001637	86.1089	71.396	Un0542	117976	131209
ENSACAG00000001638	73.9158	64.2415	Un0516	158992	194906
ENSACAG00000001641	0	0	Un0758	68210	70358
ENSACAG00000001642	37.8241	47.3013	Un0945	4100	24070
ENSACAG00000001643	72.1361	57.8105	3	106820502	106823553
ENSACAG00000001644	92.2026	119.15	Un0966	43103	60723
ENSACAG00000001645	121.772	117.433	Un1419	11722	21413
ENSACAG00000001650	26.7859	14.4401	Un0347	113157	143547
ENSACAG00000001652	79.2209	61.4605	Un0231	212123	221267
ENSACAG00000001654	169.431	191.84	1	124065249	124090540
ENSACAG00000001655	0	0	3	120034943	120038102
ENSACAG00000001656	36.1389	48.7269	Un0286	340166	364387
ENSACAG00000001657	6.95982	9.24898	Un0429	288475	299117
ENSACAG00000001658	81.173	86.5902	2	50000958	50023007
ENSACAG00000001662	99.4287	110.78	3	70270165	70329685
ENSACAG00000001663	39.0701	31.2855	4	37739719	37760551
ENSACAG00000001666	480.302	287.415	Un0429	323131	337296
ENSACAG00000001669	132.981	81.8825	Un0193	837191	842904
ENSACAG00000001671	26.0177	37.8227	4	97210021	97226459
ENSACAG00000001676	34.7712	30.9329	1	96629160	96686918
ENSACAG00000001678	72.6709	90.8679	Un0193	845884	847873
ENSACAG00000001680	11.2749	10.2556	3	120445297	120446350
ENSACAG00000001682	20.915	19.184	Un0319	357043	492807
ENSACAG00000001683	32.4752	42.8045	3	186906007	186918835
ENSACAG00000001685	48.6477	24.4532	Un0090	1175857	1180757
ENSACAG00000001687	47.8045	32.0907	Un1201	599	41126
ENSACAG00000001690	130.384	93.7375	1	181137094	181138222
ENSACAG00000001694	11.0743	14.7755	1	180857203	180902153
ENSACAG00000001696	13.062	13.0952	1	219407077	219415333
ENSACAG00000001698	523.09	431.543	2	117453807	117454806
ENSACAG00000001701	49.7734	73.4348	1	219274459	219376130
ENSACAG00000001702	17.4581	16.4775	1	180754864	180776200
ENSACAG00000001703	46.9329	37.7032	Un0193	876328	886765
ENSACAG00000001705	80.1931	73.129	2	117641056	117739729
ENSACAG00000001706	12.0999	0	Un0806	12119	13796
ENSACAG00000001707	12.7616	0	Un0090	1146799	1154293
ENSACAG00000001708	28.3855	28.484	Un0429	345617	353534
ENSACAG00000001709	44.2552	36.2729	4	97400580	97428463
ENSACAG00000001712	251.06	214.282	3	120462775	120463381
ENSACAG00000001713	67.6359	78.8801	Un0286	368993	383720
ENSACAG00000001714	86.2467	98.4824	1	124150446	124151406
ENSACAG00000001716	21.2592	22.2825	1	88647388	88672281
ENSACAG00000001717	17.6683	23.2425	1	124379707	124418441
ENSACAG00000001718	16.4464	16.4192	Un0416	302838	317415
ENSACAG00000001719	83.9881	171.979	3	120465834	120470539
ENSACAG00000001721	107.96	121.212	2	42599736	42605913
ENSACAG00000001722	15.2216	10.3658	Un0231	229691	306151
ENSACAG00000001723	59.4799	55.8131	Un0435	176960	196654
ENSACAG00000001725	13.2825	9.31564	3	186938917	186997559
ENSACAG00000001726	53.3876	50.6131	Un0758	74515	83300
ENSACAG00000001727	132.541	113.156	Un0053	301458	331934
ENSACAG00000001728	9.17859	17.7226	Un0018	1749471	1750947
ENSACAG00000001729	28.4536	28.232	Un0103	499112	511176
ENSACAG00000001730	94.1026	78.454	Un1946	3455	16533
ENSACAG00000001731	13.6962	17.0796	Un0009	455801	473450
ENSACAG00000001732	14.2882	14.0379	5	112306735	112316700
ENSACAG00000001733	17.8594	10.8879	2	164211586	164221585
ENSACAG00000001734	63.4629	45.0573	Un0687	56531	75894
ENSACAG00000001735	31.3823	46.0533	2	42614177	42637907
ENSACAG00000001737	25.4605	19.2845	Un0103	474770	489379
ENSACAG00000001741	84.611	97.3491	Un0319	154901	179279
ENSACAG00000001743	225.438	209.759	Un0090	1138837	1141850
ENSACAG00000001744	15.127	38.4176	Un0516	12378	45931
ENSACAG00000001745	36.3168	25.7174	3	120481123	120516762
ENSACAG00000001747	84.9116	113.407	Un0286	395469	416751
ENSACAG00000001748	19.2605	9.32727	6	37221306	37226952
ENSACAG00000001750	180.66	200.839	Un0628	35891	45712
ENSACAG00000001754	81.834	61.8042	Un0145	595294	628486
ENSACAG00000001755	50.8375	41.9696	Un0119	780349	807902
ENSACAG00000001756	101.191	96.3624	6	37161003	37222519
ENSACAG00000001758	8.97311	17.8049	Un0326	546069	552315
ENSACAG00000001759	121.765	129.69	1	148476379	148492469
ENSACAG00000001760	15.6991	14.5272	Un0090	1075250	1076960
ENSACAG00000001761	102.089	119.161	Un0090	932536	975573
ENSACAG00000001765	0	0	Un0796	51660	60986
ENSACAG00000001767	18.5583	30.8114	Un0521	142233	146382
ENSACAG00000001769	154.412	130.636	1	243317689	243377091
ENSACAG00000001770	50.5636	50.6282	Un1438	6784	26421
ENSACAG00000001771	58.2112	54.4174	1	228214307	228234917
ENSACAG00000001772	0	43.5427	Un0358	2035	12435
ENSACAG00000001773	35.6692	14.4768	Un3589	4480	7077
ENSACAG00000001777	121.888	241.027	Un0286	445741	449601
ENSACAG00000001779	27.5404	37.8038	Un0286	483458	506066
ENSACAG00000001781	96.1898	88.555	Un0435	165334	170229
ENSACAG00000001784	277.735	246.522	3	146563677	146577394
ENSACAG00000001786	65.749	124.214	Un0141	4114	22315
ENSACAG00000001787	144.555	123.443	1	180738886	180752671
ENSACAG00000001789	47.5366	56.5702	3	30176379	30203750
ENSACAG00000001793	123.822	167.347	Un0512	87039	112621
ENSACAG00000001794	9.31376	7.26494	2	164123245	164180556
ENSACAG00000001795	38.0611	44.2129	1	82320386	82328307
ENSACAG00000001798	45.2498	58.2696	1	82195633	82236994
ENSACAG00000001800	383.015	449.275	4	97477024	97500961
ENSACAG00000001801	8.42174	10.0835	Un0138	812534	836179
ENSACAG00000001802	7.77877	0	1	243469730	243520087
ENSACAG00000001804	69.4569	63.5898	Un0416	264380	279894
ENSACAG00000001805	77.8412	98.2118	Un0742	22774	29544
ENSACAG00000001806	11.681	0	5	64268773	64319908
ENSACAG00000001807	14.3561	16.0754	Un1186	25610	27000
ENSACAG00000001808	0	7.97389	Un0740	8804	17383
ENSACAG00000001810	30.9217	19.1498	Un0435	150039	162601
ENSACAG00000001811	120.32	118.801	Un2973	647	9596
ENSACAG00000001814	26.0945	10.2966	Un2305	9482	14636
ENSACAG00000001816	22.8026	33.7609	3	87380425	87457971
ENSACAG00000001817	84.7864	84.6636	Un0347	81837	107999
ENSACAG00000001819	80.6442	88.5223	Un0173	100964	109401
ENSACAG00000001820	21.5547	32.0105	1	203962074	204016972
ENSACAG00000001821	42.2269	49.3689	Un0319	99348	122858
ENSACAG00000001823	28.7287	34.865	4	85616122	85633843
ENSACAG00000001824	24.5556	23.7967	Un0011	2499730	2541851
ENSACAG00000001829	0	0	Un0009	1682863	1773653
ENSACAG00000001830	131.171	164.542	Un1181	38786	50493
ENSACAG00000001831	8.41155	7.6024	3	120526260	120575533
ENSACAG00000001832	69.4532	86.4045	3	85359088	85414968
ENSACAG00000001833	250.224	144.966	4	112690968	112698580
ENSACAG00000001834	0	0	4	120834286	120853370
ENSACAG00000001835	62.5834	136.405	2	42644787	42659035
ENSACAG00000001838	64.5239	82.2368	Un1454	1655	9471
ENSACAG00000001840	155.162	97.3152	Un0138	862157	876237
ENSACAG00000001841	0	0	Un0193	938932	940252
ENSACAG00000001842	98.104	109.848	2	163961203	163968649
ENSACAG00000001844	180.693	262.555	Un0103	444252	468584
ENSACAG00000001848	469.401	397.819	2	54401921	54406386
ENSACAG00000001850	29.6315	24.0764	Un0031	143640	156636
ENSACAG00000001852	38.5075	42.9202	4	67584005	67603559
ENSACAG00000001853	42.798	47.0487	4	36823968	36853505
ENSACAG00000001855	90.4117	150.145	Un4044	610	3389
ENSACAG00000001856	58.2616	47.0517	Un1990	17515	20164
ENSACAG00000001857	36.6487	23.647	Un0009	2289387	2311048
ENSACAG00000001858	2.70653	3.11221	1	44582365	44651375
ENSACAG00000001859	2.67706	4.50564	Un0011	2566386	2567869
ENSACAG00000001861	287.387	255.429	Un0319	65909	84957
ENSACAG00000001862	201.576	183.369	Un0416	252401	257532
ENSACAG00000001863	49.5251	59.2081	1	124448004	124455837
ENSACAG00000001864	0	0	Un0011	1976703	2025701
ENSACAG00000001865	41.9317	71.359	1	180399508	180442908
ENSACAG00000001866	171.941	178.417	1	124468476	124476074
ENSACAG00000001869	63.8874	60.0203	Un0687	85705	94694
ENSACAG00000001870	22.9478	30.9444	4	112621593	112639363
ENSACAG00000001871	199.131	270.897	Un0358	44268	117133
ENSACAG00000001873	241.453	363.32	4	97507374	97528552
ENSACAG00000001874	2.93179	3.25008	2	163775695	163796181
ENSACAG00000001875	233.632	191.536	Un0628	149005	155463
ENSACAG00000001877	32.4893	29.9181	Un0046	687290	720166
ENSACAG00000001878	12.1451	9.20566	Un0247	138133	247926
ENSACAG00000001880	165.061	133.152	2	42676592	42701741
ENSACAG00000001881	121.024	123.294	Un0068	1398523	1428679
ENSACAG00000001884	73.61	62.8701	Un0758	86120	93271
ENSACAG00000001885	18.5105	25.6384	1	134285069	134294644
ENSACAG00000001886	104.067	122.75	Un0416	233050	248112
ENSACAG00000001888	294.684	466.043	Un0145	638740	645205
ENSACAG00000001889	34.3831	16.4355	Un0435	59261	139265
ENSACAG00000001891	402.982	422.876	Un0231	310884	312858
ENSACAG00000001893	15.0636	0	Un0835	60355	86673
ENSACAG00000001894	34.0668	27.2339	3	200672182	200677368
ENSACAG00000001896	0	0	2	54459532	54469883
ENSACAG00000001897	69.4337	92.1788	Un0031	197	50748
ENSACAG00000001899	30.2696	33.9359	Un0103	426819	437378
ENSACAG00000001900	9.27409	8.32143	Un0747	78860	94879
ENSACAG00000001901	50.3791	46.4725	Un0145	692240	717691
ENSACAG00000001902	5.76735	3.91554	Un1072	860	23524
ENSACAG00000001906	105.737	95.4026	3	200663789	200664341
ENSACAG00000001907	98.5051	86.699	3	187005773	187028042
ENSACAG00000001909	367.668	370.085	3	30132849	30155424
ENSACAG00000001910	9.9616	7.67767	Un0319	23714	56478
ENSACAG00000001913	108.191	118.131	4	67570010	67575697
ENSACAG00000001914	11.7417	15.7737	Un0231	337263	351751
ENSACAG00000001915	43.4988	38.1909	Un0286	525268	549739
ENSACAG00000001916	557.238	472.778	Un0545	4185	11876
ENSACAG00000001917	6.82554	13.3833	3	200602443	200653589
ENSACAG00000001918	36.6035	16.8396	1	124520484	124546286
ENSACAG00000001919	45.8309	61.8949	5	64200630	64250837
ENSACAG00000001920	19.9797	0	1	134330068	134351746
ENSACAG00000001922	27.7307	33.5834	Un0807	5272	10138
ENSACAG00000001924	8.65599	5.24992	2	50051486	50140830
ENSACAG00000001925	51.1564	58.9156	Un0424	215668	275019
ENSACAG00000001926	28.5795	15.9732	Un0758	98101	104039
ENSACAG00000001927	96.1831	79.5108	Un0795	29415	58941
ENSACAG00000001928	40.1832	42.0512	Un0046	670857	675712
ENSACAG00000001929	22.7662	24.1353	2	54473218	54524439
ENSACAG00000001931	326.115	228.948	Un0687	117908	123798
ENSACAG00000001933	115.981	133.474	Un0872	1418	18431
ENSACAG00000001934	8.88763	6.92534	1	96527048	96584036
ENSACAG00000001937	14.6989	7.71992	4	53857411	53904433
ENSACAG00000001938	19.9056	14.5088	Un0068	1445103	1454505
ENSACAG00000001939	52.5576	49.1851	Un0358	125612	143540
ENSACAG00000001940	7.01342	7.69765	4	67536821	67566540
ENSACAG00000001944	11.0068	20.0479	3	85311599	85340479
ENSACAG00000001945	26.2574	25.3111	Un0231	357079	372787
ENSACAG00000001946	64.3391	80.0322	1	243573985	243585219
ENSACAG00000001951	0	13.0496	4	112340872	112346786
ENSACAG00000001954	174.804	226.532	1	88577990	88587496
ENSACAG00000001956	42.148	67.7937	Un0059	1307183	1357010
ENSACAG00000001960	289.08	206.289	Un0145	732807	745138
ENSACAG00000001961	55.1092	83.8631	5	120425363	120427077
ENSACAG00000001962	4.07262	9.38967	3	30102238	30127485
ENSACAG00000001966	62.1745	61.1208	1	44280356	44290380
ENSACAG00000001968	0	0	Un0145	903644	932493
ENSACAG00000001969	0	0	Un0053	1509930	1527444
ENSACAG00000001970	37.4778	21.8516	3	146493107	146516069
ENSACAG00000001971	34.3335	41.423	Un0585	150135	185200
ENSACAG00000001972	71.2307	82.8281	Un0103	374001	409030
ENSACAG00000001974	47.0063	62.131	3	146452990	146465210
ENSACAG00000001975	85.1827	78.781	Un1072	30070	50738
ENSACAG00000001976	191.857	171.609	Un3304	759	6332
ENSACAG00000001977	182.553	247.926	Un1932	2323	8948
ENSACAG00000001978	132.579	143.483	Un0347	65139	79771
ENSACAG00000001979	180.731	237.449	5	120389786	120418932
ENSACAG00000001981	100.571	80.9137	Un0618	47693	66058
ENSACAG00000001983	105.365	85.1362	Un5547	862	4774
ENSACAG00000001988	36.7085	40.968	3	120696811	120732967
ENSACAG00000001990	29.8761	32.3967	Un0416	225971	229459
ENSACAG00000001991	290.155	212.351	Un0009	2314422	2340205
ENSACAG00000001993	119.383	121.747	1	148497668	148504594
ENSACAG00000001994	94.8967	102.177	Un1454	11649	27062
ENSACAG00000001996	9.8881	14.3765	3	85287308	85308869
ENSACAG00000001998	345.773	358.559	Un0416	213734	225685
ENSACAG00000001999	16.0042	25.8897	Un0618	68856	76396
ENSACAG00000002000	15.8732	20.6083	2	42706855	42720654
ENSACAG00000002002	60.5541	71.5259	Un4404	3385	6532
ENSACAG00000002003	5.71651	4.8043	Un0068	1472253	1479189
ENSACAG00000002006	35.0591	14.7331	Un0231	373377	376520
ENSACAG00000002009	19.0836	13.16	1	124575333	124602731
ENSACAG00000002010	0	0	Un0046	646850	651663
ENSACAG00000002011	91.9706	70.439	2	54534329	54548661
ENSACAG00000002012	22.8112	24.3872	5	76840081	76863247
ENSACAG00000002013	126.516	147.438	Un0758	109497	116025
ENSACAG00000002014	59.8702	43.0559	Un0795	60111	101525
ENSACAG00000002015	143.685	88.321	1	246398916	246401707
ENSACAG00000002017	0	0	1	246501086	246505740
ENSACAG00000002018	156.996	105.486	Un5156	1034	4760
ENSACAG00000002019	145.449	170.165	1	59510355	59514443
ENSACAG00000002022	114.631	83.407	3	69817556	69835148
ENSACAG00000002023	28.348	32.5633	3	30090329	30093133
ENSACAG00000002027	8.28867	10.1114	5	64174338	64186482
ENSACAG00000002029	18.6404	21.4808	4	85655500	85681653
ENSACAG00000002031	33.8316	24.5524	2	163592633	163687981
ENSACAG00000002034	8.79013	10.3815	3	107402198	107438348
ENSACAG00000002035	54.479	47.8623	3	87307305	87335897
ENSACAG00000002037	46.4115	63.83	3	200475391	200511911
ENSACAG00000002040	101.798	77.4248	4	112196095	112226198
ENSACAG00000002041	6.52536	5.07109	5	64086541	64122204
ENSACAG00000002042	0	0	1	243672878	243682377
ENSACAG00000002043	51.7828	68.1915	Un0046	585443	644687
ENSACAG00000002045	141.622	94.1351	1	82159804	82177456
ENSACAG00000002046	44.566	46.7246	Un0214	813592	831622
ENSACAG00000002047	29.9534	18.1946	5	112754263	112795980
ENSACAG00000002048	115.242	89.1244	4	79482380	79484498
ENSACAG00000002050	15.2061	6.53279	3	30018407	30086640
ENSACAG00000002052	35.7893	37.4031	1	44268879	44274784
ENSACAG00000002054	32.8986	33.3318	Un0009	2372369	2387382
ENSACAG00000002056	11.379	0	4	36732217	36789537
ENSACAG00000002058	7.15268	4.84632	3	85023612	85193849
ENSACAG00000002059	52.0561	74.8897	Un4160	57	5376
ENSACAG00000002060	7.09032	4.17081	5	53430490	53446207
ENSACAG00000002061	332.417	319.024	Un0173	501671	510157
ENSACAG00000002064	11.4318	13.8563	5	76876211	76876769
ENSACAG00000002065	85.8674	123.156	Un0231	395426	410592
ENSACAG00000002066	0	0	5	76900991	76930891
ENSACAG00000002071	22.6941	21.2399	4	67376340	67469228
ENSACAG00000002072	108.193	95.4616	1	180351894	180378473
ENSACAG00000002073	209.421	207.688	1	96492078	96525490
ENSACAG00000002074	90.9899	85.6599	4	79474834	79475828
ENSACAG00000002076	21.023	27.3426	4	79463368	79466408
ENSACAG00000002083	5.99469	12.1011	1	125268755	125435774
ENSACAG00000002085	71.1121	93.9361	1	44261785	44267955
ENSACAG00000002087	0	0	Un4779	2	6085
ENSACAG00000002088	115.355	138.109	Un0174	235457	265366
ENSACAG00000002089	7.5731	4.87456	1	219143162	219187425
ENSACAG00000002090	74.9011	91.5602	4	79425459	79456463
ENSACAG00000002091	130.349	127.239	3	107456142	107504239
ENSACAG00000002092	151.077	138.187	5	120272287	120306520
ENSACAG00000002093	39.6957	42.4135	3	187064021	187095613
ENSACAG00000002096	0	0	5	112822526	112824130
ENSACAG00000002097	45.473	25.8151	Un0106	595392	679417
ENSACAG00000002098	37.2894	17.7776	Un1267	1006	21127
ENSACAG00000002099	20.4615	19.9654	5	82042703	82061825
ENSACAG00000002100	9.89434	13.7623	5	112830655	112853851
ENSACAG00000002101	51.8217	43.1829	Un0618	85621	89786
ENSACAG00000002102	31.958	37.7948	1	244009005	244060646
ENSACAG00000002103	162.076	138.636	2	54574066	54588250
ENSACAG00000002105	27.1209	21.1632	1	222904618	222931842
ENSACAG00000002107	85.9191	77.9648	Un0114	53917	67772
ENSACAG00000002110	38.5101	37.7624	5	112859549	112873724
ENSACAG00000002114	142.521	205.116	1	44225657	44243831
ENSACAG00000002115	29.947	22.7576	1	222941181	222963142
ENSACAG00000002116	18.2673	16.3119	Un3968	757	7037
ENSACAG00000002119	60.2484	63.4061	6	59671432	59699435
ENSACAG00000002120	164.239	142.618	Un0053	202943	262963
ENSACAG00000002121	36.1804	31.4554	1	173582126	173585828
ENSACAG00000002123	176.496	191.062	Un0065	1847349	1869826
ENSACAG00000002124	36.7994	39.5162	Un0605	168279	199197
ENSACAG00000002126	90.1321	73.4583	Un0618	92913	98724
ENSACAG00000002129	13.4889	6.51218	4	120554050	120582599
ENSACAG00000002131	107.487	125.437	Un0628	175325	190348
ENSACAG00000002133	0	0	Un4296	719	7592
ENSACAG00000002143	13.2554	18.7113	Un0173	549956	579116
ENSACAG00000002149	0	0	5	82116962	82139906
ENSACAG00000002150	33.3703	38.2918	4	112171437	112182421
ENSACAG00000002152	13.4064	15.1378	1	60350732	60371354
ENSACAG00000002154	116.306	154.656	3	156802492	156803167
ENSACAG00000002157	15.8918	21.0734	4	61525336	61529112
ENSACAG00000002158	113.902	160.912	Un0289	18968	40633
ENSACAG00000002161	116.842	155.205	Un0416	190912	203020
ENSACAG00000002163	71.598	85.0024	Un0009	2424525	2440672
ENSACAG00000002166	0	0	Un1831	989	3625
ENSACAG00000002168	795.652	891.021	Un3761	5495	7200
ENSACAG00000002169	18.0629	0	Un0106	701408	709196
ENSACAG00000002172	26.3732	25.5265	3	156983820	157074463
ENSACAG00000002175	38.8785	32.6471	Un0618	105814	133195
ENSACAG00000002178	116.335	91.0263	1	60373513	60391493
ENSACAG00000002180	494.932	505.388	Un0289	50250	66992
ENSACAG00000002181	124.965	109.521	1	244390318	244404394
ENSACAG00000002182	26.8738	24.7064	5	64040913	64074952
ENSACAG00000002183	89.8678	88.951	4	79233654	79248588
ENSACAG00000002184	38.7489	53.3814	1	60521116	60560837
ENSACAG00000002188	50.0416	24.4996	2	117754711	117771891
ENSACAG00000002189	41.2599	47.7992	3	187156180	187233989
ENSACAG00000002190	7.97589	13.8951	Un0241	647048	733312
ENSACAG00000002195	21.5436	17.5241	Un0235	738665	785837
ENSACAG00000002201	152.005	216.681	Un5179	2635	5242
ENSACAG00000002203	0	0	Un1140	6736	27315
ENSACAG00000002204	33.7859	30.8975	4	129604681	129617408
ENSACAG00000002208	518.536	591.865	Un0235	37827	38154
ENSACAG00000002210	51.6394	35.1088	4	112148910	112161560
ENSACAG00000002211	12.408	23.7087	Un0733	15070	52093
ENSACAG00000002212	547.337	647.314	4	97603404	97636130
ENSACAG00000002214	9.36288	6.44777	1	88508322	88543051
ENSACAG00000002217	0	0	Un0235	214050	264100
ENSACAG00000002218	112.608	235.226	4	67863603	67937608
ENSACAG00000002219	39.4779	39.7838	4	136708818	136741952
ENSACAG00000002222	14.3469	9.19604	1	247088004	247208375
ENSACAG00000002224	52.9721	93.35	Un0011	3104848	3118899
ENSACAG00000002227	55.4497	65.3159	5	120263717	120268239
ENSACAG00000002228	23.7717	22.6777	4	120478306	120497193
ENSACAG00000002232	32.0913	30.1529	5	112907034	112961827
ENSACAG00000002233	2.69092	1.80671	Un0733	27607	81956
ENSACAG00000002238	274.803	436.253	Un1214	741	3960
ENSACAG00000002239	28.6374	28.4492	6	7333621	7356484
ENSACAG00000002241	38.2938	44.033	4	53912182	53922889
ENSACAG00000002242	9.15774	9.54715	1	44188243	44207188
ENSACAG00000002246	25.7884	33.105	3	187424037	187438773
ENSACAG00000002247	49.5837	61.1721	Un1782	2335	4464
ENSACAG00000002249	25.8677	30.5895	5	120217867	120227342
ENSACAG00000002254	84.8516	91.6918	1	244435472	244469048
ENSACAG00000002256	87.5859	291.073	5	64007390	64018564
ENSACAG00000002258	0	0	Un2355	641	1379
ENSACAG00000002260	13.2106	9.90808	Un0138	384181	451102
ENSACAG00000002262	48.0061	43.3667	2	43549975	43636365
ENSACAG00000002265	25.4156	22.5384	6	3958465	3971570
ENSACAG00000002266	107.074	54.1427	Un0347	29002	64242
ENSACAG00000002267	4.92779	6.96576	1	148791620	148873413
ENSACAG00000002273	0	0	Un0530	13834	22759
ENSACAG00000002274	0	0	Un0145	1040053	1179267
ENSACAG00000002276	33.4908	33.7936	Un0011	3164015	3190301
ENSACAG00000002277	35.4823	43.435	4	53937391	53941505
ENSACAG00000002278	141.874	120.621	Un0090	920120	924473
ENSACAG00000002280	176.019	208.793	Un0289	97493	114336
ENSACAG00000002282	0	0	3	29823653	29861960
ENSACAG00000002283	167.618	166.442	Un1214	8153	15830
ENSACAG00000002284	46.1486	56.8719	2	117778137	117820708
ENSACAG00000002285	0	0	5	53500700	53541741
ENSACAG00000002288	121.784	117.112	5	119789572	119791339
ENSACAG00000002289	49.0943	43.156	1	44174620	44184122
ENSACAG00000002291	16.9753	17.8019	4	129621256	129625400
ENSACAG00000002294	12.9103	17.332	2	54601128	54625589
ENSACAG00000002295	29.3287	43.929	Un0114	84722	117006
ENSACAG00000002296	59.3037	73.1066	Un0727	61812	111632
ENSACAG00000002297	87.7109	117.144	6	7569576	7608075
ENSACAG00000002298	95.7183	86.6711	Un0106	771513	772360
ENSACAG00000002299	9.31001	12.91	1	222963455	222979821
ENSACAG00000002300	34.4244	29.639	Un0530	29385	37197
ENSACAG00000002301	18.1816	21.7897	Un0090	866052	888756
ENSACAG00000002302	9.33134	5.80309	4	66887721	66934043
ENSACAG00000002303	52.7875	59.0076	6	59718503	59735356
ENSACAG00000002304	41.4156	31.3529	5	63982875	64000849
ENSACAG00000002306	9.48544	8.88302	Un0103	361790	370209
ENSACAG00000002307	26.7757	21.8499	4	53948352	53953576
ENSACAG00000002308	162.16	144.367	Un0103	346649	354289
ENSACAG00000002309	110.044	182.186	4	129657037	129702113
ENSACAG00000002310	0	0	Un0106	975655	1057608
ENSACAG00000002311	251.122	181.528	Un0241	490354	621363
ENSACAG00000002312	9.12436	9.27201	4	112133074	112147941
ENSACAG00000002315	14.8063	11.5374	1	223005065	223011119
ENSACAG00000002316	87.0874	76.826	3	107508842	107530508
ENSACAG00000002320	6.68787	7.46901	1	223069302	223114876
ENSACAG00000002321	7.41932	6.63317	3	187457139	187501386
ENSACAG00000002322	194.058	172.002	4	120445976	120447953
ENSACAG00000002323	20.962	11.3106	Un1306	2596	11603
ENSACAG00000002324	0	0	Un0530	51578	88432
ENSACAG00000002327	117.914	104.317	Un0065	1823239	1842296
ENSACAG00000002328	51.9164	60.9868	2	54656801	54712987
ENSACAG00000002330	13.8688	16.8363	1	179957028	179965755
ENSACAG00000002332	98.7618	69.3907	4	53966480	53977804
ENSACAG00000002333	35.7108	26.3555	6	37053933	37085391
ENSACAG00000002334	27.8335	28.1364	Un0103	327793	339290
ENSACAG00000002335	248.616	162.2	1	96449040	96462210
ENSACAG00000002337	62.8192	45.3581	6	3990599	4018119
ENSACAG00000002339	236.277	218.781	1	244472757	244495896
ENSACAG00000002340	308.173	278.022	Un0235	390511	405849
ENSACAG00000002342	252.219	235.616	Un0011	3206840	3226528
ENSACAG00000002343	0	0	Un0053	9641	37101
ENSACAG00000002344	24.9481	27.9012	1	219081774	219111545
ENSACAG00000002345	16.8221	17.6164	5	112985263	113002685
ENSACAG00000002346	0	0	Un0504	30400	100207
ENSACAG00000002347	24.5882	20.6179	5	63908448	63935357
ENSACAG00000002348	50.8699	60.189	1	88475055	88503520
ENSACAG00000002349	6.75512	0	4	66849703	66877580
ENSACAG00000002350	10.2678	8.82021	4	120430887	120433356
ENSACAG00000002355	55.339	67.0993	Un0065	1801779	1812871
ENSACAG00000002357	0	15.1004	5	63848692	63886668
ENSACAG00000002358	92.7905	101.462	Un0102	2249	38337
ENSACAG00000002362	0	0	4	53998634	54024678
ENSACAG00000002366	9.4634	0	4	119882292	119945945
ENSACAG00000002367	7.72069	7.53005	a	2343733	2393712
ENSACAG00000002368	37.5066	27.9118	6	35343655	35372586
ENSACAG00000002369	0	0	Un1214	23358	42243
ENSACAG00000002372	134.063	155.527	5	53584196	53608628
ENSACAG00000002375	228.59	228.688	Un0065	1768801	1774838
ENSACAG00000002376	23.9029	26.365	3	107599073	107627661
ENSACAG00000002379	73.2397	68.1395	1	219046468	219076406
ENSACAG00000002381	204.431	181.345	Un0065	1723172	1747649
ENSACAG00000002384	81.3399	92.9775	1	244514748	244524229
ENSACAG00000002386	78.0595	85.0549	1	148899224	148951304
ENSACAG00000002387	28.1353	29.145	Un0254	8520	12429
ENSACAG00000002390	81.2598	66.5894	Un0931	1551	25516
ENSACAG00000002392	42.0138	39.3557	Un0504	210676	265559
ENSACAG00000002395	190.444	229.021	Un0231	701137	750549
ENSACAG00000002399	7.19231	8.30429	3	145880088	145919724
ENSACAG00000002400	81.316	129.583	5	113195998	113227735
ENSACAG00000002402	34.6732	37.7862	5	53631038	53726913
ENSACAG00000002405	91.1121	72.2118	1	223148804	223167723
ENSACAG00000002408	60.7784	32.2568	Un3163	3589	5193
ENSACAG00000002409	154.411	146.08	2	54769298	54791019
ENSACAG00000002410	107.402	98.6025	Un0641	150084	154926
ENSACAG00000002411	0	0	2	50477094	50486170
ENSACAG00000002412	28.3169	33.2302	4	66805307	66834897
ENSACAG00000002413	9.3557	8.7488	6	69935052	69958413
ENSACAG00000002414	6.67228	17.3727	Un0182	70769	88723
ENSACAG00000002415	46.1661	42.0917	2	30037136	30104104
ENSACAG00000002418	41.465	45.9568	Un0235	459589	469642
ENSACAG00000002419	61.0616	39.2376	Un0231	755330	793294
ENSACAG00000002420	88.9753	89.6948	3	200403093	200415931
ENSACAG00000002422	16.399	12.6122	4	111916074	111932253
ENSACAG00000002423	95.1133	63.6549	2	50844312	50902259
ENSACAG00000002424	16.5088	13.6002	4	111860470	111888342
ENSACAG00000002427	34.7927	26.9419	2	117832962	117841935
ENSACAG00000002428	0	0	1	44170648	44172309
ENSACAG00000002429	50.8882	56.0671	Un0931	41120	52076
ENSACAG00000002432	0	0	Un0641	36466	39978
ENSACAG00000002433	257.257	224.188	Un0011	3228925	3235741
ENSACAG00000002434	182.986	186.376	4	10771933	10822966
ENSACAG00000002435	49.3459	38.2346	Un0247	283563	336956
ENSACAG00000002437	14.6737	19.7359	Un0103	226742	228366
ENSACAG00000002439	0	0	1	60981749	60989662
ENSACAG00000002440	13.5757	13.8395	1	44131636	44140902
ENSACAG00000002441	6.1417	6.85358	Un0641	8537	32186
ENSACAG00000002445	41.6125	34.6769	Un0103	198857	215729
ENSACAG00000002447	28.7901	0	Un0347	1604	7874
ENSACAG00000002449	7.65063	0	6	35329104	35332516
ENSACAG00000002451	65.3527	81.9886	Un1102	73198	85629
ENSACAG00000002456	10.8585	8.43672	5	82891860	82902969
ENSACAG00000002459	15.2363	10.8816	1	244612855	244646083
ENSACAG00000002460	9.18672	4.00043	Un0011	3319633	3363377
ENSACAG00000002461	86.9223	80.3473	Un0173	642526	653507
ENSACAG00000002462	7.77439	7.3996	Un0235	474255	502857
ENSACAG00000002464	34.6174	27.1656	Un0387	83014	85795
ENSACAG00000002465	9.31936	10.2606	1	247232488	247238101
ENSACAG00000002466	219.071	228.444	5	53825558	53868445
ENSACAG00000002469	7.68784	55.4882	3	28735805	28744507
ENSACAG00000002470	288.579	258.764	5	82934015	82939677
ENSACAG00000002472	11.2444	12.7352	2	184563908	184707193
ENSACAG00000002477	38.9955	37.7195	1	218935972	218956504
ENSACAG00000002481	140	114.295	Un1274	698	18010
ENSACAG00000002482	0	18.2528	2	184508433	184553413
ENSACAG00000002484	105.315	361.799	3	28595300	28614467
ENSACAG00000002486	30.7098	28.5211	1	96169600	96248843
ENSACAG00000002488	25.1567	12.0417	Un0395	324706	347830
ENSACAG00000002489	231.445	170.971	4	10742513	10749788
ENSACAG00000002490	17.4538	9.25043	1	44015192	44030760
ENSACAG00000002494	67.0387	78.0935	2	117850482	117867085
ENSACAG00000002495	55.0079	47.6906	Un0530	113642	120419
ENSACAG00000002496	38.7631	23.4073	6	35268480	35325915
ENSACAG00000002500	15.9972	13.8623	3	84791231	84808236
ENSACAG00000002501	156.849	193.375	Un0331	123788	156356
ENSACAG00000002503	8.80988	8.95169	6	69633184	69652289
ENSACAG00000002504	14.9115	8.30134	5	119609554	119680711
ENSACAG00000002507	12.1851	26.442	Un0725	131830	133021
ENSACAG00000002511	111.546	106.252	Un2703	1690	12879
ENSACAG00000002512	0	0	1	245001504	245048613
ENSACAG00000002515	409.184	298.407	1	247369451	247369980
ENSACAG00000002517	66.808	56.7493	Un0327	551024	567101
ENSACAG00000002518	53.6981	53.763	3	187538195	187546940
ENSACAG00000002520	18.9466	27.923	Un0931	70407	79564
ENSACAG00000002521	111.237	94.1022	1	88456065	88465770
ENSACAG00000002522	63.0761	47.811	6	69616329	69623222
ENSACAG00000002526	28.675	23.7397	3	187560941	187637136
ENSACAG00000002531	81.364	79.821	1	223171836	223182640
ENSACAG00000002532	51.4793	47.7618	3	84762307	84789619
ENSACAG00000002534	36.536	23.4617	3	38747537	38769377
ENSACAG00000002536	0	0	Un1444	35475	52718
ENSACAG00000002538	41.9463	51.9238	Un1001	27377	41811
ENSACAG00000002540	61.4357	59.9233	1	149796474	149800054
ENSACAG00000002542	55.8618	41.3349	Un0011	3371194	3418515
ENSACAG00000002543	189.513	198.991	3	145662080	145666034
ENSACAG00000002544	120.744	96.8847	Un0289	231799	243151
ENSACAG00000002545	306.17	301.009	Un3274	2763	10246
ENSACAG00000002547	18.5789	16.0592	Un1039	24318	34851
ENSACAG00000002549	14.7967	10.6295	Un1102	92074	96934
ENSACAG00000002551	0	25.3018	2	130932792	130945163
ENSACAG00000002553	37.0312	44.6305	Un0231	816012	828801
ENSACAG00000002555	86.218	111.483	3	200391839	200399954
ENSACAG00000002556	124.631	117.738	Un0090	823690	836227
ENSACAG00000002557	7.60242	7.72786	2	130899451	130922659
ENSACAG00000002559	0	0	3	28271221	28274672
ENSACAG00000002560	36.1967	27.3155	Un0521	77718	79236
ENSACAG00000002561	0	0	3	200358320	200388283
ENSACAG00000002563	76.9702	54.8869	Un0530	227489	232981
ENSACAG00000002564	219.474	195.578	1	80435349	80464445
ENSACAG00000002565	10.2544	7.81695	2	117894162	117900504
ENSACAG00000002567	143.651	98.3935	1	148975146	148976938
ENSACAG00000002568	72.5763	67.797	Un0103	1375951	1411734
ENSACAG00000002569	70.9942	64.4259	3	145613750	145659416
ENSACAG00000002573	30.7519	35.9351	Un0247	777549	786509
ENSACAG00000002574	241.71	277.261	1	61258499	61279801
ENSACAG00000002575	166.072	169.428	2	54795288	54802176
ENSACAG00000002576	116.987	112.706	1	223185492	223192488
ENSACAG00000002577	140.013	138.895	Un0247	794744	805132
ENSACAG00000002578	82.7369	64.8929	Un0065	1708843	1713601
ENSACAG00000002580	129.219	112.346	6	36574447	36603520
ENSACAG00000002587	119.279	126.594	2	54806544	54810295
ENSACAG00000002588	0	0	2	55055543	55094439
ENSACAG00000002589	0	0	1	88393445	88412336
ENSACAG00000002592	27.6608	33.6621	3	103621157	103631991
ENSACAG00000002595	557.345	366.266	Un1102	97771	101374
ENSACAG00000002597	44.6886	73.1551	Un4479	2677	6877
ENSACAG00000002598	0	0	Un0065	1647595	1653639
ENSACAG00000002599	0	0	Un0065	1602970	1603080
ENSACAG00000002600	30.3574	24.3202	2	117966640	117991966
ENSACAG00000002602	16.05	19.0599	Un2221	1034	15339
ENSACAG00000002603	12.6393	14.8011	Un0065	1488300	1493236
ENSACAG00000002604	5.20679	6.16933	3	103539782	103575312
ENSACAG00000002606	64.0916	59.7963	Un0331	201589	313623
ENSACAG00000002608	96.6204	86.7137	Un0090	742146	758138
ENSACAG00000002613	52.2497	74.57	Un0065	1418083	1435939
ENSACAG00000002615	41.8688	44.075	Un0816	14919	31313
ENSACAG00000002616	36.467	25.6199	4	54028354	54045922
ENSACAG00000002617	39.01	41.7308	4	130169300	130211392
ENSACAG00000002619	35.6505	39.5875	Un0065	1326195	1409725
ENSACAG00000002626	29.9279	36.1734	3	137352578	137393441
ENSACAG00000002627	43.8919	54.068	Un4950	2224	6619
ENSACAG00000002628	24.4826	39.2099	Un0627	4512	15112
ENSACAG00000002631	0	0	Un0029	1886230	1890154
ENSACAG00000002632	11.0381	17.248	3	200272936	200347842
ENSACAG00000002633	65.0169	0	Un3871	2933	4367
ENSACAG00000002634	0	0	Un0653	16870	54829
ENSACAG00000002635	25.4669	27.0681	Un0236	12265	13636
ENSACAG00000002636	23.429	10.4106	Un0029	1907456	1973458
ENSACAG00000002637	25.489	21.455	Un0006	2028158	2052814
ENSACAG00000002640	63.1988	60.3594	Un0103	143284	169399
ENSACAG00000002641	20.093	26.342	1	223195009	223209333
ENSACAG00000002642	96.2676	103.554	Un0236	17685	28806
ENSACAG00000002644	55.2938	78.0289	Un0698	1259	3826
ENSACAG00000002645	0	107.223	Un1274	21077	23491
ENSACAG00000002647	42.9906	51.1214	Un0756	0	6696
ENSACAG00000002649	225.699	187.305	3	28206769	28227455
ENSACAG00000002652	0	0	1	135261540	135440581
ENSACAG00000002653	276.38	269.506	2	130846844	130864272
ENSACAG00000002654	0	0	Un0798	51081	93233
ENSACAG00000002657	12.5624	12.761	Un0146	4014	5952
ENSACAG00000002658	59.4057	68.2546	Un3235	380	3489
ENSACAG00000002660	67.6488	51.6489	4	119865301	119866294
ENSACAG00000002663	0	0	Un0241	530727	545925
ENSACAG00000002664	17.7491	23.5741	4	119649939	119656113
ENSACAG00000002666	41.4124	50.9446	Un0698	46213	50178
ENSACAG00000002668	84.6071	72.0592	a	2222394	2231450
ENSACAG00000002669	79.393	87.5229	Un0090	684959	704557
ENSACAG00000002670	31.9919	26.7382	1	61418598	61440330
ENSACAG00000002673	32.3648	34.3077	Un0417	348102	351257
ENSACAG00000002674	127.357	116.772	6	69422392	69439281
ENSACAG00000002675	87.9566	88.4735	4	66596457	66637513
ENSACAG00000002676	209.27	194.12	Un1486	4	26195
ENSACAG00000002680	14.7275	14.6354	5	131720028	131763625
ENSACAG00000002683	154.329	134.024	5	119413291	119424464
ENSACAG00000002685	28.9888	43.5794	Un0241	430948	444671
ENSACAG00000002686	29.0553	28.876	1	223277568	223300388
ENSACAG00000002688	93.578	89.2992	Un0289	246705	253545
ENSACAG00000002690	57.6648	48.5486	Un0006	2160574	2177156
ENSACAG00000002692	28.2643	31.5139	Un0236	33216	46795
ENSACAG00000002694	79.9983	78.9667	5	113239009	113252999
ENSACAG00000002697	50.3386	46.0426	Un0327	500927	525098
ENSACAG00000002698	32.5995	35.9125	Un0017	469044	494751
ENSACAG00000002700	54.4431	67.5886	5	113253811	113266953
ENSACAG00000002701	47.8317	43.9395	Un0698	68885	78645
ENSACAG00000002705	0	0	4	54051721	54088608
ENSACAG00000002706	336.531	251.472	Un1466	11695	26186
ENSACAG00000002709	27.6467	0	Un0641	1226	3740
ENSACAG00000002710	30.1896	26.5366	Un0236	52718	77911
ENSACAG00000002711	59.3387	64.537	1	88377153	88386720
ENSACAG00000002712	75.2736	60.9738	1	80336400	80365678
ENSACAG00000002713	463.849	336.407	3	187765114	187770004
ENSACAG00000002714	13.8226	19.1877	Un3666	900	9112
ENSACAG00000002715	0	0	3	84597470	84689295
ENSACAG00000002716	51.0981	47.4772	Un0241	394401	425177
ENSACAG00000002718	23.5287	0	Un0146	18503	20361
ENSACAG00000002719	20.3374	35.4308	Un0011	3440850	3535258
ENSACAG00000002720	180.954	199.411	4	130266246	130275842
ENSACAG00000002725	86.8233	79.4331	Un0621	108082	111612
ENSACAG00000002726	94.0181	102.339	2	56415062	56441582
ENSACAG00000002729	33.9276	38.2802	5	3834648	3863911
ENSACAG00000002732	14.0772	14.1047	2	130771697	130809222
ENSACAG00000002733	29.3857	58.4526	5	113294087	113300392
ENSACAG00000002735	0	0	5	119081616	119209255
ENSACAG00000002737	12.1906	10.2656	6	36525619	36566621
ENSACAG00000002739	0	0	3	200019381	200029207
ENSACAG00000002741	111.207	132.634	3	137453344	137474184
ENSACAG00000002743	0	0	3	145491458	145564184
ENSACAG00000002746	0	0	1	61494618	61507156
ENSACAG00000002750	21.6117	21.8567	1	88359018	88368269
ENSACAG00000002751	20.2302	13.4898	3	101112268	101115774
ENSACAG00000002752	28.8187	48.2155	2	29529620	29538980
ENSACAG00000002755	10.5632	0	Un0090	648676	658877
ENSACAG00000002757	42.5367	34.8428	Un0241	363573	388776
ENSACAG00000002758	118.035	91.0743	3	187794946	187795252
ENSACAG00000002759	229.473	280.146	2	29349567	29393299
ENSACAG00000002760	26.808	11.6506	3	187801558	187823636
ENSACAG00000002761	7.93674	5.24538	Un0017	651546	708883
ENSACAG00000002763	692.243	757.372	1	69516447	69517494
ENSACAG00000002766	110.026	140.183	3	101079516	101089619
ENSACAG00000002767	20.3735	29.8337	Un0842	28009	34893
ENSACAG00000002768	45.5848	43.23	6	69400602	69415614
ENSACAG00000002770	0	0	Un0236	81632	111555
ENSACAG00000002771	63.1356	53.1541	1	43825941	43890599
ENSACAG00000002772	20.3132	36.6333	5	132230080	132291721
ENSACAG00000002773	5.15461	5.0125	4	130279677	130312380
ENSACAG00000002775	42.0333	62.7045	Un0365	10284	19423
ENSACAG00000002776	18.4464	12.5334	3	39259817	39263829
ENSACAG00000002777	87.5743	89.6447	2	163427703	163530360
ENSACAG00000002779	9.2837	9.43786	Un0723	89035	111068
ENSACAG00000002780	170.118	124.556	2	29307470	29333166
ENSACAG00000002782	24.6375	33.1564	1	223705803	223715183
ENSACAG00000002785	19.6377	48.6074	Un0365	31178	128379
ENSACAG00000002786	323.688	322.972	5	113366778	113387422
ENSACAG00000002787	11.8009	12.9429	1	221685309	221700284
ENSACAG00000002788	27.7322	30.5684	a	2123967	2137306
ENSACAG00000002789	67.776	84.2334	2	44577898	44743950
ENSACAG00000002790	17.3873	11.4054	3	39245141	39255166
ENSACAG00000002794	36.6148	0	Un0090	559228	559543
ENSACAG00000002795	114.74	100.502	2	130560179	130577513
ENSACAG00000002796	264.891	375.019	Un0241	307388	326684
ENSACAG00000002798	29.4756	0	Un0090	539289	539772
ENSACAG00000002800	30.0321	0	Un0090	522002	522452
ENSACAG00000002802	0	12.8417	Un0103	1277772	1278554
ENSACAG00000002805	55.3466	47.2987	1	221716971	221740189
ENSACAG00000002806	28.2078	27.863	6	36445679	36453110
ENSACAG00000002807	282.943	231.809	Un0756	12044	12756
ENSACAG00000002808	96.9861	81.9102	Un0103	1250841	1272619
ENSACAG00000002810	9.72091	0	4	66580870	66583722
ENSACAG00000002811	92.9447	69.3817	4	66562326	66574098
ENSACAG00000002812	9.43332	0	Un0103	88380	93670
ENSACAG00000002814	52.5546	52.4743	3	145377440	145385983
ENSACAG00000002817	44.6976	47.3425	3	145292694	145365145
ENSACAG00000002819	42.4198	32.5186	Un0756	17228	21665
ENSACAG00000002820	106.463	107.43	Un0327	471862	495315
ENSACAG00000002822	185.915	206.603	Un1034	45722	49913
ENSACAG00000002823	28.2799	29.1268	1	61511751	61564635
ENSACAG00000002824	166.601	160.669	1	88276792	88297597
ENSACAG00000002827	11.7791	11.3843	Un0241	228872	274420
ENSACAG00000002828	201.66	177.573	Un0312	322532	329196
ENSACAG00000002829	32.1303	21.0125	4	54091688	54107080
ENSACAG00000002832	266.981	404.767	6	36424092	36441796
ENSACAG00000002833	124.655	147.198	3	187872000	187912528
ENSACAG00000002838	0	0	Un0299	327040	331726
ENSACAG00000002841	38.3183	35.2573	Un0017	855181	879795
ENSACAG00000002844	13.7587	9.56335	Un0022	989867	1053817
ENSACAG00000002846	17.9501	27.4776	2	151900657	151901822
ENSACAG00000002847	43.1831	84.4221	6	69322210	69328570
ENSACAG00000002848	9.81646	6.71514	Un0756	27832	38018
ENSACAG00000002851	27.7314	38.5787	Un0274	485359	493681
ENSACAG00000002853	31.1402	23.6822	1	221751681	221761232
ENSACAG00000002854	0	0	Un1005	32679	36051
ENSACAG00000002856	0	0	Un0365	45707	57003
ENSACAG00000002858	93.3821	106.138	6	8001268	8032994
ENSACAG00000002861	53.3259	36.4079	1	223967287	224015624
ENSACAG00000002863	96.4423	121.071	Un0065	1169335	1176212
ENSACAG00000002865	215.564	349.926	Un0146	71803	72517
ENSACAG00000002867	16.3756	16.2253	1	221761585	221765958
ENSACAG00000002868	344.84	185.248	Un0146	73325	74783
ENSACAG00000002871	0	9.89799	Un0168	641562	775767
ENSACAG00000002872	10.3308	13.0197	Un0255	168854	169290
ENSACAG00000002874	16.2761	17.2295	4	119494294	119504888
ENSACAG00000002875	10.7804	6.604	Un0001	14302922	14307094
ENSACAG00000002876	0	0	1	221813722	221825816
ENSACAG00000002877	115.827	125.652	Un0146	78342	86287
ENSACAG00000002878	128.494	131.377	Un0001	14275509	14297466
ENSACAG00000002879	0	0	5	132303157	132353899
ENSACAG00000002880	0	0	5	54594117	54605754
ENSACAG00000002883	70.516	52.4179	Un0698	110054	124699
ENSACAG00000002884	0	0	3	27877026	27929110
ENSACAG00000002886	114.298	107.675	f	2296224	2311318
ENSACAG00000002887	13.2965	10.5116	Un0090	384944	406153
ENSACAG00000002888	12.8928	13.1395	1	211551138	211563279
ENSACAG00000002889	40.4137	40.6331	5	118717948	118726270
ENSACAG00000002890	85.6454	89.432	2	163350119	163366597
ENSACAG00000002891	0	0	6	36384905	36413924
ENSACAG00000002895	41.78	47.5988	Un0013	4221141	4233809
ENSACAG00000002896	28.7181	23.0432	6	36269688	36328728
ENSACAG00000002898	26.8591	41.2375	6	69290254	69322354
ENSACAG00000002899	189.908	202.322	Un0001	14215116	14246734
ENSACAG00000002900	8.08756	10.2278	3	101049896	101062707
ENSACAG00000002903	13.7622	10.4859	4	119422596	119430503
ENSACAG00000002906	10.825	9.13259	1	88239890	88267297
ENSACAG00000002909	7.4115	10.9023	3	101022695	101040093
ENSACAG00000002912	0	0	Un0299	187769	188117
ENSACAG00000002915	113.426	81.0994	Un0146	90282	91341
ENSACAG00000002919	11.9492	8.21263	6	36184924	36233244
ENSACAG00000002920	15.8847	14.3504	Un0327	440898	446199
ENSACAG00000002921	97.5734	90.6177	Un0274	476475	483987
ENSACAG00000002925	12.0597	6.88593	Un0065	1254276	1255247
ENSACAG00000002926	24.5741	29.0147	Un0331	396484	408974
ENSACAG00000002928	0	0	Un0065	1096459	1099669
ENSACAG00000002930	89.5051	106.047	2	163306758	163337692
ENSACAG00000002933	0	0	3	39221250	39223387
ENSACAG00000002934	168.42	139.822	Un0146	92730	95666
ENSACAG00000002935	36.4774	27.822	3	145199898	145206116
ENSACAG00000002936	48.1814	37.0622	Un0580	188668	234872
ENSACAG00000002940	8.65669	7.55952	1	43779735	43796210
ENSACAG00000002943	537.677	618.133	6	8095983	8110818
ENSACAG00000002944	124.615	121.763	Un0090	325779	343622
ENSACAG00000002947	114.818	122.085	Un0331	410878	427168
ENSACAG00000002949	149.679	139.89	Un0289	279480	313393
ENSACAG00000002950	19.0003	29.2621	3	101008702	101012517
ENSACAG00000002953	0	0	5	113436610	113487456
ENSACAG00000002955	58.7351	47.7246	5	118554242	118574718
ENSACAG00000002962	0	0	3	100939897	100942012
ENSACAG00000002964	39.5548	29.3998	3	39181970	39203868
ENSACAG00000002966	44.7303	52.308	Un0013	4133491	4180780
ENSACAG00000002967	32.217	36.6871	Un0127	1172	53757
ENSACAG00000002970	6.67963	6.021	1	218728177	218819622
ENSACAG00000002971	66.6888	46.2758	Un0114	681916	686203
ENSACAG00000002973	41.6527	76.1903	Un0241	204972	223483
ENSACAG00000002976	173.326	182.524	Un0065	754336	761834
ENSACAG00000002978	24.4465	14.5863	5	132534695	132541499
ENSACAG00000002979	0	0	a	1885163	2101343
ENSACAG00000002981	22.1605	39.6941	5	3869496	3893554
ENSACAG00000002984	29.6604	26.2607	6	36150749	36158891
ENSACAG00000002987	56.9321	45.7306	3	100882193	100938109
ENSACAG00000002988	32.6828	26.6348	5	54611983	54623083
ENSACAG00000002990	19.4435	22.1465	Un0683	4819	22589
ENSACAG00000002993	13.9201	26.3669	4	119342978	119350503
ENSACAG00000002994	191.759	148.863	Un0665	32527	53853
ENSACAG00000002995	25.0007	34.8445	Un0146	97539	108056
ENSACAG00000002998	74.0049	52.7226	4	86663045	86663362
ENSACAG00000002999	163.822	174.858	Un0127	98771	177674
ENSACAG00000003004	132.433	90.6213	f	2268934	2276631
ENSACAG00000003005	147.268	118.489	Un0327	381973	418918
ENSACAG00000003006	45.5544	46.0136	3	145140398	145189822
ENSACAG00000003008	5.47928	5.56796	3	137703803	137726489
ENSACAG00000003010	7.63065	11.0659	5	113511674	113533952
ENSACAG00000003011	5.63181	3.82131	5	50575337	50641046
ENSACAG00000003015	0	0	2	51134440	51151419
ENSACAG00000003016	72.1321	38.1568	Un0017	882794	897267
ENSACAG00000003018	65.275	60.9003	Un5236	573	6216
ENSACAG00000003019	33.7537	45.4045	Un0788	87481	93815
ENSACAG00000003020	365.193	281.427	5	3916206	3934565
ENSACAG00000003021	38.4729	30.8166	Un0005	56709	79425
ENSACAG00000003023	45.8091	55.6587	5	132687828	132976714
ENSACAG00000003024	0	0	4	86909064	86974605
ENSACAG00000003026	46.4081	47.6635	6	69002466	69068705
ENSACAG00000003027	35.8931	27.4775	4	55500561	55581211
ENSACAG00000003028	41.5265	43.6999	1	43715165	43730500
ENSACAG00000003029	88.1748	128.068	1	88217515	88235162
ENSACAG00000003030	59.8914	73.1581	Un0331	438328	480999
ENSACAG00000003031	50.9241	46.2867	Un0114	727403	771934
ENSACAG00000003033	15.4748	4.25005	3	137788421	137791787
ENSACAG00000003034	35.1402	36.0661	Un0274	460478	470285
ENSACAG00000003035	61.6342	62.4832	5	113678540	113713806
ENSACAG00000003036	91.1962	98.8513	Un3754	193	2120
ENSACAG00000003037	113.408	46.0175	f	2222602	2249503
ENSACAG00000003038	29.4322	21.9861	5	118512475	118531855
ENSACAG00000003039	338.631	319.273	4	10758900	10764173
ENSACAG00000003040	14.4409	12.6296	Un0665	59172	151064
ENSACAG00000003041	117.24	100.832	1	61643302	61701422
ENSACAG00000003044	34.8697	32.6294	1	135860851	135874646
ENSACAG00000003045	6.21656	0	3	188598417	188626033
ENSACAG00000003046	0	0	3	39161490	39162018
ENSACAG00000003048	28.3133	32.6859	3	39126778	39140216
ENSACAG00000003051	449.612	478.885	Un0501	227824	234276
ENSACAG00000003055	9.25552	12.0381	5	54630237	54648975
ENSACAG00000003056	11.6435	0	3	137828480	137880261
ENSACAG00000003059	62.1575	63.6047	4	119280580	119292506
ENSACAG00000003060	1381.95	1711.68	Un0090	302158	309354
ENSACAG00000003061	0	8.71256	Un0983	31894	42749
ENSACAG00000003065	44.1952	48.69	Un0103	1163633	1183086
ENSACAG00000003067	32.5462	25.5776	2	163284370	163290104
ENSACAG00000003068	109.991	105.572	Un0866	1900	56547
ENSACAG00000003070	44.4715	38.063	Un1031	29131	61282
ENSACAG00000003074	230.682	194.012	1	88194805	88210075
ENSACAG00000003075	95.2861	113.956	Un0723	32898	83736
ENSACAG00000003076	42.7038	38.3851	Un0610	115685	171078
ENSACAG00000003078	618.719	642.439	Un0788	72176	75771
ENSACAG00000003079	279.18	357.395	4	119264651	119276908
ENSACAG00000003080	100.666	117.215	Un0065	537492	572520
ENSACAG00000003082	0	12.6575	1	102183639	102243517
ENSACAG00000003084	0	0	1	135884048	135909556
ENSACAG00000003085	77.0102	84.7306	Un0017	971332	979520
ENSACAG00000003086	17.2758	0	5	55229140	55237674
ENSACAG00000003089	62.0781	40.0677	Un0501	163407	195342
ENSACAG00000003090	28.2223	28.1712	4	130382669	130387371
ENSACAG00000003091	51.5753	67.732	Un0146	110142	111832
ENSACAG00000003093	0	0	Un0029	2061966	2095885
ENSACAG00000003094	40.5847	47.0928	1	211669963	211717071
ENSACAG00000003095	9.46344	0	4	55850573	55890221
ENSACAG00000003096	20.9758	27.5616	Un0146	149492	161025
ENSACAG00000003097	0	0	Un0013	3673861	3794654
ENSACAG00000003098	0	0	4	87280931	87282074
ENSACAG00000003099	16.1909	0	f	2157486	2158176
ENSACAG00000003102	31.4664	33.0771	4	87409934	87449845
ENSACAG00000003103	371.92	404.527	Un0544	6713	21845
ENSACAG00000003104	114.282	75.9848	Un0017	993410	1000514
ENSACAG00000003105	0	0	3	39103968	39116288
ENSACAG00000003106	43.8062	44.0276	4	119231297	119256570
ENSACAG00000003107	29.3619	23.8837	3	188801941	188863817
ENSACAG00000003108	321.373	299.704	f	2088641	2102726
ENSACAG00000003109	55.6591	59.1299	Un0065	447471	522580
ENSACAG00000003110	10.0721	0	1	101658827	101862565
ENSACAG00000003111	3.67856	9.47819	2	163190573	163264405
ENSACAG00000003116	21.349	30.9935	5	50528111	50538718
ENSACAG00000003119	0	0	Un0236	156119	172896
ENSACAG00000003120	148.165	158	4	130396421	130420115
ENSACAG00000003121	41.6084	24.5518	Un0236	199655	225683
ENSACAG00000003122	109.718	103.281	Un3226	1091	10312
ENSACAG00000003124	20.5254	15.54	4	87455778	87501486
ENSACAG00000003128	70.2044	85.0913	Un0756	40621	54545
ENSACAG00000003130	44.2191	33.9077	Un0114	1003520	1014270
ENSACAG00000003131	54.5297	49.1374	Un0610	84698	104349
ENSACAG00000003132	17.7114	18.2093	1	43696095	43710813
ENSACAG00000003139	78.0157	62.0708	Un0274	407622	436295
ENSACAG00000003140	45.4659	57.9423	Un0146	166737	173782
ENSACAG00000003142	261.41	178.456	6	8112543	8115154
ENSACAG00000003143	10.0815	3.84378	1	88179177	88191938
ENSACAG00000003144	219.878	204.846	Un0094	1216643	1232426
ENSACAG00000003145	113.402	139.104	1	136757429	136788919
ENSACAG00000003147	11.5151	4.29672	f	2003980	2076394
ENSACAG00000003148	207.267	213.019	Un0723	9920	11890
ENSACAG00000003149	41.5134	36.3715	5	55241278	55273424
ENSACAG00000003150	0	0	Un1858	13344	20285
ENSACAG00000003151	10.3716	15.8092	Un0723	85	9710
ENSACAG00000003153	10.2858	12.4661	2	82768702	82822065
ENSACAG00000003154	71.4298	87.6911	5	50490208	50509163
ENSACAG00000003155	53.3928	57.8563	6	8137256	8167517
ENSACAG00000003157	64.8437	106.56	Un0146	181180	184395
ENSACAG00000003158	68.425	94.6247	4	87534616	87603068
ENSACAG00000003160	388.002	302.248	6	68930547	68943700
ENSACAG00000003162	7.26332	7.43878	1	43624742	43636385
ENSACAG00000003165	20.3691	27.4478	3	138003140	138042217
ENSACAG00000003166	179.594	177.08	Un0236	288352	297803
ENSACAG00000003167	33.9913	34.6702	Un0001	12661509	12715928
ENSACAG00000003168	176.566	172.752	5	3832794	3953744
ENSACAG00000003169	0	0	Un0114	1040206	1045766
ENSACAG00000003170	21.8211	16.0503	4	119141338	119150508
ENSACAG00000003171	19.053	21.2797	Un0883	94245	104159
ENSACAG00000003172	92.0338	92.7229	5	55280369	55283950
ENSACAG00000003173	108.451	108.52	Un0750	16064	26283
ENSACAG00000003174	55.2591	43.357	2	51238657	51275874
ENSACAG00000003176	145.01	124.673	Un0610	31266	58850
ENSACAG00000003177	71.6984	78.8383	Un0579	40748	72442
ENSACAG00000003178	25.406	27.0639	Un0457	120361	152870
ENSACAG00000003184	8.3759	17.6641	1	88163715	88171683
ENSACAG00000003185	170.017	153.509	3	138069641	138072773
ENSACAG00000003186	73.7015	80.697	Un0146	191631	199362
ENSACAG00000003189	74.2447	78.9189	3	138089334	138130904
ENSACAG00000003191	0	0	4	56135590	56135893
ENSACAG00000003193	175.303	164.081	Un0274	382699	401595
ENSACAG00000003196	58.7421	66.695	3	145091295	145127269
ENSACAG00000003200	74.9165	82.9156	Un0544	42761	70163
ENSACAG00000003202	24.5973	17.9343	Un0718	9017	13403
ENSACAG00000003203	71.2798	100.027	4	56753047	56784864
ENSACAG00000003204	58.5115	88.5464	5	55315884	55352809
ENSACAG00000003205	100.155	102.236	Un0013	2931130	2971828
ENSACAG00000003208	10.9616	9.51927	a	1426351	1479725
ENSACAG00000003212	143.174	131.006	4	17344246	17356287
ENSACAG00000003214	28.4572	30.2445	Un0457	166881	171829
ENSACAG00000003215	26.8289	35.0923	Un0065	439920	440919
ENSACAG00000003216	42.7226	47.7461	Un0114	1157331	1169069
ENSACAG00000003217	11.3043	10.6002	3	38851755	38859378
ENSACAG00000003222	0	0	3	188887298	188919272
ENSACAG00000003223	0	14.7833	Un2783	6842	9744
ENSACAG00000003228	10.9869	12.6386	Un0756	61279	62842
ENSACAG00000003229	10.5897	6.00871	Un1237	31928	43695
ENSACAG00000003232	180.539	145.826	5	50456953	50477532
ENSACAG00000003233	347.898	551.4	4	56863231	56877686
ENSACAG00000003234	5.97264	6.49938	1	43599497	43616397
ENSACAG00000003235	42.8829	40.9218	Un1386	4049	36511
ENSACAG00000003236	0	0	Un0065	372473	389115
ENSACAG00000003237	464.306	350.035	Un0065	325685	348387
ENSACAG00000003238	0	0	Un0094	1188428	1190063
ENSACAG00000003239	125.021	148.698	Un0273	766907	770560
ENSACAG00000003240	205.013	164.127	Un0750	38667	92808
ENSACAG00000003242	0	0	Un0756	70322	75297
ENSACAG00000003243	74.0246	65.0534	1	43580703	43599325
ENSACAG00000003246	37.1642	33.9176	Un0457	177843	263715
ENSACAG00000003250	132.023	118.932	Un0114	1169224	1172790
ENSACAG00000003251	18.4844	20.4885	1	244873140	244874203
ENSACAG00000003252	99.3089	80.4051	Un0327	366886	379711
ENSACAG00000003255	120.606	94.5293	Un0273	735748	749591
ENSACAG00000003256	14.3011	9.23113	Un0114	1224934	1241529
ENSACAG00000003259	50.5554	49.9831	Un0001	12540972	12572739
ENSACAG00000003262	11.1298	10.2944	2	51368863	51398043
ENSACAG00000003264	37.139	48.1739	Un0146	203363	209181
ENSACAG00000003268	57.616	62.9052	Un2040	8134	17338
ENSACAG00000003269	0	0	1	224485154	224498183
ENSACAG00000003270	58.9561	75.5214	1	210010342	210137881
ENSACAG00000003273	2.33084	3.80807	6	68818736	68836782
ENSACAG00000003274	0	0	Un0274	353348	381727
ENSACAG00000003279	530.901	669.874	Un0610	16735	22955
ENSACAG00000003280	23.1619	25.2971	1	43542850	43572807
ENSACAG00000003281	63.6821	31.7571	Un0610	4099	10108
ENSACAG00000003282	113.234	114.718	Un0094	1092497	1109476
ENSACAG00000003283	0	0	6	68690135	68690918
ENSACAG00000003284	26.4161	24.5485	4	56890861	56917700
ENSACAG00000003285	0	0	6	68619462	68633239
ENSACAG00000003286	308.941	316.962	Un0094	1063347	1075565
ENSACAG00000003288	20.6449	23.083	1	255719267	255739051
ENSACAG00000003289	90.6187	74.507	Un0065	289528	322819
ENSACAG00000003290	40.5767	36.2383	4	87721582	87728034
ENSACAG00000003292	106.492	74.2183	3	27525278	27534745
ENSACAG00000003294	76.9494	108.955	4	130445324	130448476
ENSACAG00000003296	63.4364	55.4028	Un0274	326033	328872
ENSACAG00000003297	220.486	201.42	Un0756	77405	78654
ENSACAG00000003299	0	0	Un0388	485124	523731
ENSACAG00000003302	15.1624	29.4037	1	255741237	255748484
ENSACAG00000003306	49.018	41.7041	Un0013	2885729	2886638
ENSACAG00000003307	126.576	162.555	Un0451	26423	30825
ENSACAG00000003309	156.009	322.906	Un0072	488958	516908
ENSACAG00000003311	116.335	76.2765	Un0072	465710	475359
ENSACAG00000003316	13.1148	17.4747	4	56927261	56933107
ENSACAG00000003321	10.8557	5.51623	1	43262007	43338705
ENSACAG00000003323	64.8326	85.3182	3	189155640	189157656
ENSACAG00000003325	126.449	70.1069	Un0146	235385	243398
ENSACAG00000003326	139.386	149.497	Un0289	314238	490910
ENSACAG00000003327	26.4282	31.2065	2	83060027	83085366
ENSACAG00000003328	45.4325	41.1015	1	255751248	255773078
ENSACAG00000003330	23.9934	19.6888	Un0013	2839591	2849523
ENSACAG00000003331	277.857	233.11	Un0388	301241	312387
ENSACAG00000003338	38.6155	63.276	Un0094	1006640	1014198
ENSACAG00000003339	65.1594	51.5927	1	136839728	136863476
ENSACAG00000003341	181.144	136.859	3	27508164	27524849
ENSACAG00000003343	0	10.7065	Un0422	322059	350998
ENSACAG00000003344	267.765	266.562	Un0296	504419	520034
ENSACAG00000003345	107.564	105.291	Un0086	124467	199240
ENSACAG00000003346	162.461	188.273	Un1373	4549	5206
ENSACAG00000003347	97.0659	93.8501	Un0327	357139	363781
ENSACAG00000003352	13.251	16.2349	Un0611	64721	87477
ENSACAG00000003353	26.6308	23.0551	Un0072	481650	482382
ENSACAG00000003354	46.0427	4.41102	4	17710843	17771938
ENSACAG00000003355	41.521	43.9674	Un0072	446885	461549
ENSACAG00000003359	344.636	372.967	Un0718	96374	106147
ENSACAG00000003360	47.122	45.7215	Un0127	229217	246061
ENSACAG00000003362	63.6212	77.118	Un0420	279458	294430
ENSACAG00000003364	9.49149	13.8169	5	50373844	50377142
ENSACAG00000003367	0	0	3	38777723	38798181
ENSACAG00000003368	59.363	80.4263	5	117972605	118002149
ENSACAG00000003369	10.513	10.3297	Un0013	2821400	2837107
ENSACAG00000003376	12.2271	16.4556	Un0273	664320	689639
ENSACAG00000003377	20.07	11.2605	4	119092067	119103547
ENSACAG00000003385	38.4922	37.8069	Un0296	568810	582862
ENSACAG00000003386	187.859	160.253	5	117947335	117960725
ENSACAG00000003388	143.703	74.5631	Un0274	238995	239406
ENSACAG00000003389	182.215	149.752	Un1109	48386	53500
ENSACAG00000003391	25.6694	11.0067	Un0274	207081	233142
ENSACAG00000003392	11.5194	22.1189	Un0127	299536	395655
ENSACAG00000003394	0	0	1	216290500	216297125
ENSACAG00000003395	18.7025	16.9065	6	68478055	68510051
ENSACAG00000003396	140.777	155.052	5	50340628	50364602
ENSACAG00000003397	7.18059	7.8257	Un0013	2743007	2779098
ENSACAG00000003398	24.6412	21.9296	4	56974446	57043208
ENSACAG00000003399	49.0327	36.395	2	83128632	83155519
ENSACAG00000003402	79.4087	82.257	Un0222	35367	55342
ENSACAG00000003403	541.487	469.488	Un0146	269523	272525
ENSACAG00000003409	30.2056	17.0065	4	87728563	87743723
ENSACAG00000003410	99.7462	112.501	Un0420	266247	277322
ENSACAG00000003413	41.8359	41.1018	1	136867519	136930065
ENSACAG00000003414	29.5208	22.9185	Un0065	177788	214168
ENSACAG00000003415	72.2789	88.2212	Un0289	612314	621070
ENSACAG00000003417	83.9919	84.9538	Un0327	286534	338913
ENSACAG00000003418	86.6772	120.475	1	255791165	255792211
ENSACAG00000003420	0	0	1	255800998	255896794
ENSACAG00000003421	11.0613	17.0909	Un0086	245610	302583
ENSACAG00000003424	54.1526	80.2749	Un0422	276262	319055
ENSACAG00000003425	1216.55	1239.71	Un0756	93985	101395
ENSACAG00000003426	72.6462	59.397	Un0127	469570	484975
ENSACAG00000003427	24.9049	18.4157	Un0001	12288410	12296607
ENSACAG00000003428	94.2846	90.5417	Un0094	893158	914513
ENSACAG00000003430	177.054	158.599	Un0086	415614	441352
ENSACAG00000003434	166.781	171.204	Un0420	261633	266110
ENSACAG00000003435	0	0	4	130686883	130694849
ENSACAG00000003436	53.1611	53.8357	Un0451	32382	33870
ENSACAG00000003437	82.3341	58.257	4	18287599	18327754
ENSACAG00000003438	32.6834	34.0924	Un0451	38675	46203
ENSACAG00000003439	16.5755	26.6214	Un1326	2123	8633
ENSACAG00000003440	30.0414	29.5806	4	18683549	18698365
ENSACAG00000003441	0	0	Un0146	278335	341912
ENSACAG00000003442	14.011	8.72711	5	50267735	50300024
ENSACAG00000003443	0	0	Un0072	330910	332658
ENSACAG00000003444	135.354	147.543	Un0065	110034	122345
ENSACAG00000003445	51.2478	52.7994	Un0420	249413	260071
ENSACAG00000003446	68.4673	64.502	Un0735	90900	115086
ENSACAG00000003447	12.7634	0	Un0433	59812	78683
ENSACAG00000003448	19.4726	18.3073	Un0420	233553	245194
ENSACAG00000003449	31.8144	26.5004	Un0001	12207544	12284854
ENSACAG00000003450	7.78692	6.5379	Un0327	250385	280030
ENSACAG00000003451	127.966	116.071	Un0001	12173595	12201336
ENSACAG00000003455	137.872	119.952	Un0422	225715	264359
ENSACAG00000003456	12.288	6.28099	4	87748548	87757223
ENSACAG00000003457	32.6362	60.2102	Un3322	1586	10208
ENSACAG00000003458	0	0	4	119001895	119016512
ENSACAG00000003459	63.0255	83.285	Un0072	274158	285253
ENSACAG00000003460	110.616	131.15	Un0127	531068	568998
ENSACAG00000003463	90.1496	70.4673	4	18705455	18724572
ENSACAG00000003465	63.2818	59.8699	Un0718	121518	124272
ENSACAG00000003466	11.7333	12.1818	1	216582885	216584154
ENSACAG00000003471	38.4965	18.5136	4	131089169	131092129
ENSACAG00000003473	0	0	5	50156762	50209754
ENSACAG00000003474	32.9581	29.2913	4	18731099	18771755
ENSACAG00000003475	31.7283	32.1904	3	27489231	27496336
ENSACAG00000003476	175.994	153.212	Un0451	46357	49387
ENSACAG00000003477	117.868	125.088	5	50106091	50132527
ENSACAG00000003482	13.9831	8.17825	3	99685209	99744362
ENSACAG00000003484	37.4042	59.4958	Un0086	450789	484996
ENSACAG00000003485	86.7718	70.5543	6	68408244	68410275
ENSACAG00000003486	34.4953	36.3639	Un0889	8075	19394
ENSACAG00000003488	4.47535	7.90937	Un1309	1485	26103
ENSACAG00000003489	13.5006	10.6376	Un0451	50541	53248
ENSACAG00000003491	122.807	133.078	4	131135277	131135466
ENSACAG00000003492	107.912	104.657	Un0420	216530	228653
ENSACAG00000003496	11.593	10.2853	6	68362452	68402526
ENSACAG00000003497	52.8911	54.726	Un0451	55814	67336
ENSACAG00000003498	71.8546	78.0259	4	87758642	87771335
ENSACAG00000003499	0	0	Un0094	877771	889696
ENSACAG00000003501	143.716	120.317	Un0756	107245	114663
ENSACAG00000003503	34.0988	25.1729	Un0222	141651	166660
ENSACAG00000003504	28.0714	16.2926	5	50022856	50249880
ENSACAG00000003506	121.09	91.3101	Un0501	58783	99341
ENSACAG00000003508	195.296	148.675	Un0519	17265	32411
ENSACAG00000003511	19.4746	27.1795	3	27310822	27340417
ENSACAG00000003512	78.6132	87.4678	5	117906526	117943058
ENSACAG00000003515	259.486	215.21	Un0422	204676	219897
ENSACAG00000003517	125.223	52.7096	Un0065	99534	106836
ENSACAG00000003518	107.373	78.7856	Un0889	59279	69328
ENSACAG00000003520	43.8441	48.2225	Un0127	597464	614934
ENSACAG00000003523	225.331	182.896	Un0064	302841	303719
ENSACAG00000003525	0	0	Un0072	8849	12342
ENSACAG00000003527	62.4618	65.9508	Un0064	310407	317160
ENSACAG00000003528	7.66512	0	4	87782467	87804592
ENSACAG00000003529	274.705	307.459	Un0273	645011	659609
ENSACAG00000003530	24.5539	35.5414	Un0451	124017	145462
ENSACAG00000003531	79.5813	65.0875	1	41836582	41890300
ENSACAG00000003534	104.427	103.927	Un0327	219634	228659
ENSACAG00000003535	39.0322	38.5632	Un0013	2643425	2699568
ENSACAG00000003536	295.949	222.217	Un0889	69728	74354
ENSACAG00000003537	6.31729	0	Un0026	2116833	2141548
ENSACAG00000003538	324.18	369.077	4	57071926	57080042
ENSACAG00000003540	119.313	93.476	3	99651241	99651709
ENSACAG00000003541	85.3358	102.352	Un0484	269412	271071
ENSACAG00000003543	299.639	222.089	Un2869	919	11959
ENSACAG00000003544	11.0853	9.92143	5	117793141	117818354
ENSACAG00000003545	48.1783	32.4377	Un0343	269481	449929
ENSACAG00000003548	105.442	107.307	Un0519	42797	49687
ENSACAG00000003550	44.4294	30.34	3	99465049	99533089
ENSACAG00000003552	44.1593	40.9743	4	18793094	18794705
ENSACAG00000003556	56.0501	59.8974	Un0094	835324	840735
ENSACAG00000003557	0	0	Un0222	185740	200110
ENSACAG00000003559	32.6719	37.2225	Un0889	81907	83806
ENSACAG00000003560	66.9361	101.368	Un0094	827240	829322
ENSACAG00000003562	14.2649	8.82237	Un0889	85908	105402
ENSACAG00000003563	9.44259	7.65931	Un0274	168779	180728
ENSACAG00000003564	132.442	122.935	Un0541	243529	276674
ENSACAG00000003566	4.29479	5.55603	6	46970746	47001035
ENSACAG00000003568	173.438	157.778	Un0519	184548	191344
ENSACAG00000003571	100.006	87.2005	Un0110	301233	310166
ENSACAG00000003572	75.741	65.489	4	87809657	87835407
ENSACAG00000003573	6.40967	6.34836	Un0029	2544543	2589563
ENSACAG00000003574	23.9969	39.5831	Un0457	284898	298316
ENSACAG00000003576	63.9323	86.1693	Un0094	779252	806294
ENSACAG00000003578	51.8913	60.7239	2	52082414	52095220
ENSACAG00000003579	50.741	56.4463	Un0422	191215	201021
ENSACAG00000003580	12.6395	18.5301	Un0222	211973	272654
ENSACAG00000003581	60.117	61.2283	Un0065	76168	84392
ENSACAG00000003582	0	0	Un0274	159821	166064
ENSACAG00000003583	31.4851	28.3683	3	38473853	38486439
ENSACAG00000003584	91.3772	88.5307	1	43186595	43193010
ENSACAG00000003585	469.174	532.07	4	57088781	57088913
ENSACAG00000003586	0	0	Un0420	190695	201302
ENSACAG00000003589	175.08	145.616	1	256004908	256012925
ENSACAG00000003591	79.8568	89.2249	Un0420	170449	175370
ENSACAG00000003592	48.9101	34.0952	5	117776968	117784692
ENSACAG00000003594	0	0	Un0273	627805	629582
ENSACAG00000003599	41.8278	32.2975	Un0127	620625	646436
ENSACAG00000003600	33.4063	50.2382	2	199318729	199339178
ENSACAG00000003601	9.13211	5.61056	Un0065	70235	71351
ENSACAG00000003603	153.324	145.132	Un0065	2165	57291
ENSACAG00000003604	65.945	65.315	4	57091969	57129930
ENSACAG00000003605	308.507	393.764	2	52100618	52112933
ENSACAG00000003606	141.618	134.981	Un0274	129006	155467
ENSACAG00000003607	50.7618	55.9562	Un0026	2263017	2305363
ENSACAG00000003609	68.8824	58.0031	Un5048	2237	3211
ENSACAG00000003611	34.2683	15.5459	Un0296	613294	618311
ENSACAG00000003612	91.8618	80.0643	5	133753554	133913452
ENSACAG00000003613	18.2829	11.8728	Un0110	714677	743222
ENSACAG00000003614	63.9506	88.0021	Un0420	162674	168042
ENSACAG00000003615	82.2757	59.0312	Un2655	2696	13394
ENSACAG00000003616	181.891	140.711	4	156462747	156476054
[truncated: 8,795 more rows]

## Sheet: GenesFoundInGenomes
List of all Anolis carolinensis genes, as well as their location on A. carolinensis chromosomes, that were detected in the genomes of Boa (Assemblathon Assembly), Garter Snake and Pygmy Rattlesnake using blat with a translated query and a translated database with a reciprocal best hit approach).
Boa					Garter Snake					Pygmy
Gene	Chromosome	start	end		Gene	Chromosome	Start	End		Gene	Chromosome	Start	End
ENSACAG00000000002	Un1548	56	24918		ENSACAG00000000004	Un2048	916	3083		ENSACAG00000000002	Un1548	56	24918
ENSACAG00000000004	Un2048	916	3083		ENSACAG00000000006	5	56403077	56436209		ENSACAG00000000004	Un2048	916	3083
ENSACAG00000000006	5	56403077	56436209		ENSACAG00000000007	5	56211529	56289083		ENSACAG00000000006	5	56403077	56436209
ENSACAG00000000007	5	56211529	56289083		ENSACAG00000000008	Un0400	377830	378006		ENSACAG00000000007	5	56211529	56289083
ENSACAG00000000008	Un0400	377830	378006		ENSACAG00000000009	Un0400	383034	431141		ENSACAG00000000008	Un0400	377830	378006
ENSACAG00000000009	Un0400	383034	431141		ENSACAG00000000010	Un1448	1418	11099		ENSACAG00000000009	Un0400	383034	431141
ENSACAG00000000010	Un1448	1418	11099		ENSACAG00000000011	Un1448	15191	28057		ENSACAG00000000010	Un1448	1418	11099
ENSACAG00000000011	Un1448	15191	28057		ENSACAG00000000012	Un2119	2969	9919		ENSACAG00000000011	Un1448	15191	28057
ENSACAG00000000012	Un2119	2969	9919		ENSACAG00000000013	6	32354697	32363489		ENSACAG00000000013	6	32354697	32363489
ENSACAG00000000013	6	32354697	32363489		ENSACAG00000000014	6	32853629	32865744		ENSACAG00000000014	6	32853629	32865744
ENSACAG00000000014	6	32853629	32865744		ENSACAG00000000016	6	32938535	32945799		ENSACAG00000000016	6	32938535	32945799
ENSACAG00000000015	6	32869897	32894860		ENSACAG00000000018	6	32980098	33004588		ENSACAG00000000017	6	32947221	32955794
ENSACAG00000000016	6	32938535	32945799		ENSACAG00000000020	5	12823387	12852929		ENSACAG00000000018	6	32980098	33004588
ENSACAG00000000017	6	32947221	32955794		ENSACAG00000000024	5	12377218	12454539		ENSACAG00000000020	5	12823387	12852929
ENSACAG00000000018	6	32980098	33004588		ENSACAG00000000025	Un0831	63758	65250		ENSACAG00000000024	5	12377218	12454539
ENSACAG00000000019	6	33111842	33215702		ENSACAG00000000026	5	12351837	12360427		ENSACAG00000000026	5	12351837	12360427
ENSACAG00000000020	5	12823387	12852929		ENSACAG00000000027	Un2667	806	1183		ENSACAG00000000028	5	12207661	12335637
ENSACAG00000000021	5	12799752	12818924		ENSACAG00000000028	5	12207661	12335637		ENSACAG00000000029	Un3043	284	8491
ENSACAG00000000022	5	12751884	12775923		ENSACAG00000000029	Un3043	284	8491		ENSACAG00000000030	Un5754	1010	3365
ENSACAG00000000024	5	12377218	12454539		ENSACAG00000000030	Un5754	1010	3365		ENSACAG00000000031	5	12084630	12091608
ENSACAG00000000026	5	12351837	12360427		ENSACAG00000000032	5	12056278	12077413		ENSACAG00000000032	5	12056278	12077413
ENSACAG00000000027	Un2667	806	1183		ENSACAG00000000033	5	11937990	11950984		ENSACAG00000000033	5	11937990	11950984
ENSACAG00000000028	5	12207661	12335637		ENSACAG00000000034	5	11886208	11931909		ENSACAG00000000034	5	11886208	11931909
ENSACAG00000000029	Un3043	284	8491		ENSACAG00000000037	5	11553161	11614493		ENSACAG00000000037	5	11553161	11614493
ENSACAG00000000030	Un5754	1010	3365		ENSACAG00000000038	5	11324638	11363796		ENSACAG00000000038	5	11324638	11363796
ENSACAG00000000031	5	12084630	12091608		ENSACAG00000000039	5	11291523	11321675		ENSACAG00000000039	5	11291523	11321675
ENSACAG00000000032	5	12056278	12077413		ENSACAG00000000040	5	11225133	11226225		ENSACAG00000000040	5	11225133	11226225
ENSACAG00000000033	5	11937990	11950984		ENSACAG00000000041	5	11181280	11204810		ENSACAG00000000041	5	11181280	11204810
ENSACAG00000000034	5	11886208	11931909		ENSACAG00000000042	1	66306675	66314838		ENSACAG00000000042	1	66306675	66314838
ENSACAG00000000035	5	11826436	11866069		ENSACAG00000000043	1	66347533	66434365		ENSACAG00000000043	1	66347533	66434365
ENSACAG00000000037	5	11553161	11614493		ENSACAG00000000044	1	66624650	66627963		ENSACAG00000000044	1	66624650	66627963
ENSACAG00000000038	5	11324638	11363796		ENSACAG00000000045	1	66635710	66675310		ENSACAG00000000045	1	66635710	66675310
ENSACAG00000000039	5	11291523	11321675		ENSACAG00000000046	1	66727746	66748524		ENSACAG00000000046	1	66727746	66748524
ENSACAG00000000040	5	11225133	11226225		ENSACAG00000000047	1	66773689	66774871		ENSACAG00000000047	1	66773689	66774871
ENSACAG00000000041	5	11181280	11204810		ENSACAG00000000048	1	66778469	66869515		ENSACAG00000000048	1	66778469	66869515
ENSACAG00000000042	1	66306675	66314838		ENSACAG00000000051	1	66895154	66949839		ENSACAG00000000051	1	66895154	66949839
ENSACAG00000000043	1	66347533	66434365		ENSACAG00000000052	1	66983373	67093454		ENSACAG00000000052	1	66983373	67093454
ENSACAG00000000044	1	66624650	66627963		ENSACAG00000000054	1	67299793	67308681		ENSACAG00000000054	1	67299793	67308681
ENSACAG00000000045	1	66635710	66675310		ENSACAG00000000055	1	67487357	67503739		ENSACAG00000000055	1	67487357	67503739
ENSACAG00000000046	1	66727746	66748524		ENSACAG00000000057	1	67637604	67651783		ENSACAG00000000057	1	67637604	67651783
ENSACAG00000000047	1	66773689	66774871		ENSACAG00000000058	1	67690955	67709418		ENSACAG00000000058	1	67690955	67709418
ENSACAG00000000048	1	66778469	66869515		ENSACAG00000000059	1	67719119	67744471		ENSACAG00000000059	1	67719119	67744471
ENSACAG00000000051	1	66895154	66949839		ENSACAG00000000060	1	67753858	67772635		ENSACAG00000000060	1	67753858	67772635
ENSACAG00000000052	1	66983373	67093454		ENSACAG00000000061	1	67804301	67811950		ENSACAG00000000061	1	67804301	67811950
ENSACAG00000000054	1	67299793	67308681		ENSACAG00000000062	1	67814851	67847482		ENSACAG00000000062	1	67814851	67847482
ENSACAG00000000055	1	67487357	67503739		ENSACAG00000000063	1	67851571	67864069		ENSACAG00000000063	1	67851571	67864069
ENSACAG00000000057	1	67637604	67651783		ENSACAG00000000064	1	67877567	67885623		ENSACAG00000000064	1	67877567	67885623
ENSACAG00000000058	1	67690955	67709418		ENSACAG00000000065	1	67965777	67971237		ENSACAG00000000065	1	67965777	67971237
ENSACAG00000000059	1	67719119	67744471		ENSACAG00000000066	1	67988390	68019929		ENSACAG00000000066	1	67988390	68019929
ENSACAG00000000060	1	67753858	67772635		ENSACAG00000000067	1	68040069	68072846		ENSACAG00000000067	1	68040069	68072846
ENSACAG00000000061	1	67804301	67811950		ENSACAG00000000068	1	68273227	68313947		ENSACAG00000000068	1	68273227	68313947
ENSACAG00000000062	1	67814851	67847482		ENSACAG00000000070	1	68488602	68526061		ENSACAG00000000070	1	68488602	68526061
ENSACAG00000000063	1	67851571	67864069		ENSACAG00000000071	1	68530709	68540182		ENSACAG00000000071	1	68530709	68540182
ENSACAG00000000064	1	67877567	67885623		ENSACAG00000000073	1	68593584	68628666		ENSACAG00000000073	1	68593584	68628666
ENSACAG00000000065	1	67965777	67971237		ENSACAG00000000074	1	68654303	68681945		ENSACAG00000000074	1	68654303	68681945
ENSACAG00000000066	1	67988390	68019929		ENSACAG00000000076	1	68732280	68732730		ENSACAG00000000077	1	68785843	68866731
ENSACAG00000000067	1	68040069	68072846		ENSACAG00000000077	1	68785843	68866731		ENSACAG00000000080	Un0171	942890	958772
ENSACAG00000000068	1	68273227	68313947		ENSACAG00000000080	Un0171	942890	958772		ENSACAG00000000081	Un0171	1116854	1122983
ENSACAG00000000070	1	68488602	68526061		ENSACAG00000000081	Un0171	1116854	1122983		ENSACAG00000000083	Un0482	245055	248381
ENSACAG00000000071	1	68530709	68540182		ENSACAG00000000083	Un0482	245055	248381		ENSACAG00000000084	Un0200	638908	719012
ENSACAG00000000073	1	68593584	68628666		ENSACAG00000000084	Un0200	638908	719012		ENSACAG00000000085	Un0200	783739	794319
ENSACAG00000000074	1	68654303	68681945		ENSACAG00000000085	Un0200	783739	794319		ENSACAG00000000086	Un0200	800685	801561
ENSACAG00000000076	1	68732280	68732730		ENSACAG00000000086	Un0200	800685	801561		ENSACAG00000000087	Un0200	814066	825003
ENSACAG00000000077	1	68785843	68866731		ENSACAG00000000087	Un0200	814066	825003		ENSACAG00000000088	Un0200	882187	944038
ENSACAG00000000079	Un0171	10057	25729		ENSACAG00000000088	Un0200	882187	944038		ENSACAG00000000089	Un0200	951746	955104
ENSACAG00000000080	Un0171	942890	958772		ENSACAG00000000089	Un0200	951746	955104		ENSACAG00000000090	Un2397	869	14726
ENSACAG00000000081	Un0171	1116854	1122983		ENSACAG00000000091	Un0130	1328576	1432456		ENSACAG00000000091	Un0130	1328576	1432456
ENSACAG00000000083	Un0482	245055	248381		ENSACAG00000000095	Un0645	74614	149168		ENSACAG00000000094	Un4153	2221	5850
ENSACAG00000000084	Un0200	638908	719012		ENSACAG00000000097	Un0130	1289988	1303515		ENSACAG00000000095	Un0645	74614	149168
ENSACAG00000000085	Un0200	783739	794319		ENSACAG00000000098	Un0040	2018226	2041545		ENSACAG00000000097	Un0130	1289988	1303515
ENSACAG00000000086	Un0200	800685	801561		ENSACAG00000000099	Un0215	235533	236439		ENSACAG00000000098	Un0040	2018226	2041545
ENSACAG00000000088	Un0200	882187	944038		ENSACAG00000000100	Un0215	107397	138517		ENSACAG00000000099	Un0215	235533	236439
ENSACAG00000000089	Un0200	951746	955104		ENSACAG00000000101	Un0130	1129448	1158460		ENSACAG00000000100	Un0215	107397	138517
ENSACAG00000000090	Un2397	869	14726		ENSACAG00000000102	Un0040	1943435	2001780		ENSACAG00000000101	Un0130	1129448	1158460
ENSACAG00000000091	Un0130	1328576	1432456		ENSACAG00000000103	Un0130	1122999	1125455		ENSACAG00000000102	Un0040	1943435	2001780
ENSACAG00000000094	Un4153	2221	5850		ENSACAG00000000107	Un0130	1098261	1108101		ENSACAG00000000103	Un0130	1122999	1125455
ENSACAG00000000095	Un0645	74614	149168		ENSACAG00000000108	Un0130	1084205	1095216		ENSACAG00000000107	Un0130	1098261	1108101
ENSACAG00000000097	Un0130	1289988	1303515		ENSACAG00000000109	Un0130	1075414	1079994		ENSACAG00000000108	Un0130	1084205	1095216
ENSACAG00000000098	Un0040	2018226	2041545		ENSACAG00000000115	4	104460291	104461710		ENSACAG00000000109	Un0130	1075414	1079994
ENSACAG00000000099	Un0215	235533	236439		ENSACAG00000000119	4	104451019	104456329		ENSACAG00000000112	1	148002198	148018912
ENSACAG00000000100	Un0215	107397	138517		ENSACAG00000000120	Un0130	835078	841035		ENSACAG00000000113	Un0130	954178	956235
ENSACAG00000000101	Un0130	1129448	1158460		ENSACAG00000000124	4	104433384	104447512		ENSACAG00000000114	Un0130	935357	945110
ENSACAG00000000102	Un0040	1943435	2001780		ENSACAG00000000125	Un0776	668	6724		ENSACAG00000000115	4	104460291	104461710
ENSACAG00000000103	Un0130	1122999	1125455		ENSACAG00000000126	Un2209	5012	10053		ENSACAG00000000119	4	104451019	104456329
ENSACAG00000000106	4	69088804	69218215		ENSACAG00000000128	1	148055038	148064573		ENSACAG00000000120	Un0130	835078	841035
ENSACAG00000000107	Un0130	1098261	1108101		ENSACAG00000000129	4	104410923	104431053		ENSACAG00000000124	4	104433384	104447512
ENSACAG00000000108	Un0130	1084205	1095216		ENSACAG00000000130	4	104392747	104405193		ENSACAG00000000125	Un0776	668	6724
ENSACAG00000000109	Un0130	1075414	1079994		ENSACAG00000000131	4	16488531	16489341		ENSACAG00000000126	Un2209	5012	10053
ENSACAG00000000112	1	148002198	148018912		ENSACAG00000000132	1	148099523	148149811		ENSACAG00000000128	1	148055038	148064573
ENSACAG00000000114	Un0130	935357	945110		ENSACAG00000000133	4	16509425	16510409		ENSACAG00000000129	4	104410923	104431053
ENSACAG00000000115	4	104460291	104461710		ENSACAG00000000136	Un0130	812920	823756		ENSACAG00000000130	4	104392747	104405193
ENSACAG00000000119	4	104451019	104456329		ENSACAG00000000139	4	16274635	16276087		ENSACAG00000000131	4	16488531	16489341
ENSACAG00000000120	Un0130	835078	841035		ENSACAG00000000140	4	16041506	16127709		ENSACAG00000000133	4	16509425	16510409
ENSACAG00000000124	4	104433384	104447512		ENSACAG00000000141	4	139233221	139278542		ENSACAG00000000136	Un0130	812920	823756
ENSACAG00000000126	Un2209	5012	10053		ENSACAG00000000144	4	15680245	15796048		ENSACAG00000000139	4	16274635	16276087
ENSACAG00000000128	1	148055038	148064573		ENSACAG00000000145	4	104357123	104357225		ENSACAG00000000140	4	16041506	16127709
ENSACAG00000000129	4	104410923	104431053		ENSACAG00000000146	4	104277263	104301524		ENSACAG00000000141	4	139233221	139278542
ENSACAG00000000130	4	104392747	104405193		ENSACAG00000000150	4	139314815	139327090		ENSACAG00000000144	4	15680245	15796048
ENSACAG00000000132	1	148099523	148149811		ENSACAG00000000151	Un0040	1912640	1917038		ENSACAG00000000145	4	104357123	104357225
ENSACAG00000000133	4	16509425	16510409		ENSACAG00000000152	1	148191617	148244373		ENSACAG00000000146	4	104277263	104301524
ENSACAG00000000136	Un0130	812920	823756		ENSACAG00000000153	4	139346117	139390760		ENSACAG00000000150	4	139314815	139327090
ENSACAG00000000139	4	16274635	16276087		ENSACAG00000000154	4	38378034	38435497		ENSACAG00000000151	Un0040	1912640	1917038
ENSACAG00000000140	4	16041506	16127709		ENSACAG00000000155	Un0130	798978	806701		ENSACAG00000000152	1	148191617	148244373
ENSACAG00000000141	4	139233221	139278542		ENSACAG00000000156	2	134471649	134514132		ENSACAG00000000153	4	139346117	139390760
ENSACAG00000000144	4	15680245	15796048		ENSACAG00000000159	4	38289965	38300304		ENSACAG00000000154	4	38378034	38435497
ENSACAG00000000145	4	104357123	104357225		ENSACAG00000000160	4	139398134	139518902		ENSACAG00000000155	Un0130	798978	806701
ENSACAG00000000146	4	104277263	104301524		ENSACAG00000000163	Un0130	721341	727981		ENSACAG00000000156	2	134471649	134514132
ENSACAG00000000150	4	139314815	139327090		ENSACAG00000000164	Un0040	1842228	1881807		ENSACAG00000000157	Un1277	38167	43409
ENSACAG00000000151	Un0040	1912640	1917038		ENSACAG00000000165	Un0130	301047	324053		ENSACAG00000000159	4	38289965	38300304
ENSACAG00000000152	1	148191617	148244373		ENSACAG00000000166	4	15670004	15672504		ENSACAG00000000160	4	139398134	139518902
ENSACAG00000000153	4	139346117	139390760		ENSACAG00000000168	4	104183479	104272080		ENSACAG00000000163	Un0130	721341	727981
ENSACAG00000000154	4	38378034	38435497		ENSACAG00000000169	Un0040	1814965	1825604		ENSACAG00000000164	Un0040	1842228	1881807
ENSACAG00000000155	Un0130	798978	806701		ENSACAG00000000170	Un0646	14071	71669		ENSACAG00000000165	Un0130	301047	324053
ENSACAG00000000156	2	134471649	134514132		ENSACAG00000000171	Un0040	1804501	1807614		ENSACAG00000000166	4	15670004	15672504
ENSACAG00000000159	4	38289965	38300304		ENSACAG00000000173	Un0130	208666	218757		ENSACAG00000000168	4	104183479	104272080
ENSACAG00000000160	4	139398134	139518902		ENSACAG00000000175	4	38261220	38285073		ENSACAG00000000169	Un0040	1814965	1825604
ENSACAG00000000163	Un0130	721341	727981		ENSACAG00000000176	Un0040	1741664	1789579		ENSACAG00000000170	Un0646	14071	71669
ENSACAG00000000164	Un0040	1842228	1881807		ENSACAG00000000177	Un0214	313263	320844		ENSACAG00000000171	Un0040	1804501	1807614
ENSACAG00000000165	Un0130	301047	324053		ENSACAG00000000178	4	103484560	103520646		ENSACAG00000000173	Un0130	208666	218757
ENSACAG00000000166	4	15670004	15672504		ENSACAG00000000179	3	105981309	105988812		ENSACAG00000000175	4	38261220	38285073
ENSACAG00000000167	4	15638571	15655756		ENSACAG00000000180	Un0040	1714678	1715566		ENSACAG00000000176	Un0040	1741664	1789579
ENSACAG00000000168	4	104183479	104272080		ENSACAG00000000181	Un0214	326695	331774		ENSACAG00000000177	Un0214	313263	320844
ENSACAG00000000169	Un0040	1814965	1825604		ENSACAG00000000182	Un0040	1400417	1431269		ENSACAG00000000178	4	103484560	103520646
ENSACAG00000000170	Un0646	14071	71669		ENSACAG00000000184	Un0058	295531	318155		ENSACAG00000000179	3	105981309	105988812
ENSACAG00000000171	Un0040	1804501	1807614		ENSACAG00000000185	Un0130	196437	197813		ENSACAG00000000180	Un0040	1714678	1715566
ENSACAG00000000173	Un0130	208666	218757		ENSACAG00000000186	Un0130	192420	195930		ENSACAG00000000181	Un0214	326695	331774
ENSACAG00000000175	4	38261220	38285073		ENSACAG00000000187	Un1100	13467	46215		ENSACAG00000000182	Un0040	1400417	1431269
ENSACAG00000000176	Un0040	1741664	1789579		ENSACAG00000000188	3	105990515	106009875		ENSACAG00000000184	Un0058	295531	318155
ENSACAG00000000177	Un0214	313263	320844		ENSACAG00000000189	Un0130	185478	192281		ENSACAG00000000185	Un0130	196437	197813
ENSACAG00000000178	4	103484560	103520646		ENSACAG00000000190	Un3723	549	6297		ENSACAG00000000186	Un0130	192420	195930
ENSACAG00000000179	3	105981309	105988812		ENSACAG00000000191	Un0452	420	5565		ENSACAG00000000188	3	105990515	106009875
ENSACAG00000000180	Un0040	1714678	1715566		ENSACAG00000000192	Un0452	9906	15680		ENSACAG00000000189	Un0130	185478	192281
ENSACAG00000000181	Un0214	326695	331774		ENSACAG00000000193	Un0214	336252	337626		ENSACAG00000000190	Un3723	549	6297
ENSACAG00000000182	Un0040	1400417	1431269		ENSACAG00000000194	1	147194572	147197367		ENSACAG00000000191	Un0452	420	5565
ENSACAG00000000184	Un0058	295531	318155		ENSACAG00000000195	Un0214	401088	425587		ENSACAG00000000192	Un0452	9906	15680
ENSACAG00000000185	Un0130	196437	197813		ENSACAG00000000197	4	15614194	15617642		ENSACAG00000000193	Un0214	336252	337626
ENSACAG00000000186	Un0130	192420	195930		ENSACAG00000000199	Un0452	17702	26185		ENSACAG00000000194	1	147194572	147197367
ENSACAG00000000187	Un1100	13467	46215		ENSACAG00000000200	Un0130	177622	182891		ENSACAG00000000195	Un0214	401088	425587
ENSACAG00000000188	3	105990515	106009875		ENSACAG00000000201	4	38225662	38260674		ENSACAG00000000197	4	15614194	15617642
ENSACAG00000000189	Un0130	185478	192281		ENSACAG00000000202	Un0040	1117282	1148150		ENSACAG00000000198	1	147084162	147154774
ENSACAG00000000190	Un3723	549	6297		ENSACAG00000000203	4	15495900	15611749		ENSACAG00000000199	Un0452	17702	26185
ENSACAG00000000191	Un0452	420	5565		ENSACAG00000000204	Un0058	364169	402454		ENSACAG00000000200	Un0130	177622	182891
ENSACAG00000000192	Un0452	9906	15680		ENSACAG00000000205	Un0130	162557	174323		ENSACAG00000000201	4	38225662	38260674
ENSACAG00000000193	Un0214	336252	337626		ENSACAG00000000206	Un0058	434818	544210		ENSACAG00000000202	Un0040	1117282	1148150
ENSACAG00000000194	1	147194572	147197367		ENSACAG00000000207	Un0040	968293	992145		ENSACAG00000000203	4	15495900	15611749
ENSACAG00000000195	Un0214	401088	425587		ENSACAG00000000210	Un0058	676183	689170		ENSACAG00000000204	Un0058	364169	402454
ENSACAG00000000197	4	15614194	15617642		ENSACAG00000000213	Un0506	2668	9821		ENSACAG00000000205	Un0130	162557	174323
ENSACAG00000000198	1	147084162	147154774		ENSACAG00000000214	Un0040	819611	922916		ENSACAG00000000206	Un0058	434818	544210
ENSACAG00000000199	Un0452	17702	26185		ENSACAG00000000215	Un0130	151435	158084		ENSACAG00000000207	Un0040	968293	992145
ENSACAG00000000200	Un0130	177622	182891		ENSACAG00000000216	Un0452	157960	194382		ENSACAG00000000210	Un0058	676183	689170
ENSACAG00000000201	4	38225662	38260674		ENSACAG00000000222	Un0506	55763	89568		ENSACAG00000000211	Un1546	16297	20242
ENSACAG00000000202	Un0040	1117282	1148150		ENSACAG00000000223	Un0299	60934	61420		ENSACAG00000000213	Un0506	2668	9821
ENSACAG00000000203	4	15495900	15611749		ENSACAG00000000225	Un0214	429417	433925		ENSACAG00000000214	Un0040	819611	922916
ENSACAG00000000204	Un0058	364169	402454		ENSACAG00000000226	Un0493	1148	6065		ENSACAG00000000215	Un0130	151435	158084
ENSACAG00000000205	Un0130	162557	174323		ENSACAG00000000227	Un0175	18179	26430		ENSACAG00000000216	Un0452	157960	194382
ENSACAG00000000206	Un0058	434818	544210		ENSACAG00000000228	Un4224	4433	6932		ENSACAG00000000219	Un2480	5474	5819
ENSACAG00000000207	Un0040	968293	992145		ENSACAG00000000229	Un0423	89103	96146		ENSACAG00000000222	Un0506	55763	89568
ENSACAG00000000210	Un0058	676183	689170		ENSACAG00000000230	Un0059	55291	252640		ENSACAG00000000225	Un0214	429417	433925
ENSACAG00000000211	Un1546	16297	20242		ENSACAG00000000231	Un2020	1539	16582		ENSACAG00000000226	Un0493	1148	6065
ENSACAG00000000213	Un0506	2668	9821		ENSACAG00000000232	Un0363	429209	439005		ENSACAG00000000227	Un0175	18179	26430
ENSACAG00000000214	Un0040	819611	922916		ENSACAG00000000233	Un0214	451845	459830		ENSACAG00000000228	Un4224	4433	6932
ENSACAG00000000215	Un0130	151435	158084		ENSACAG00000000234	Un0175	82339	92679		ENSACAG00000000229	Un0423	89103	96146
ENSACAG00000000216	Un0452	157960	194382		ENSACAG00000000235	Un0009	1391400	1392463		ENSACAG00000000230	Un0059	55291	252640
ENSACAG00000000219	Un2480	5474	5819		ENSACAG00000000236	Un0009	1276976	1294797		ENSACAG00000000231	Un2020	1539	16582
ENSACAG00000000222	Un0506	55763	89568		ENSACAG00000000237	Un0175	395143	451859		ENSACAG00000000232	Un0363	429209	439005
ENSACAG00000000225	Un0214	429417	433925		ENSACAG00000000239	Un0058	888167	936705		ENSACAG00000000233	Un0214	451845	459830
ENSACAG00000000226	Un0493	1148	6065		ENSACAG00000000240	Un0363	294143	296501		ENSACAG00000000234	Un0175	82339	92679
ENSACAG00000000227	Un0175	18179	26430		ENSACAG00000000241	Un0214	513038	519545		ENSACAG00000000235	Un0009	1391400	1392463
ENSACAG00000000228	Un4224	4433	6932		ENSACAG00000000242	Un0423	137453	247550		ENSACAG00000000236	Un0009	1276976	1294797
ENSACAG00000000229	Un0423	89103	96146		ENSACAG00000000245	Un0009	1126895	1146142		ENSACAG00000000237	Un0175	395143	451859
ENSACAG00000000230	Un0059	55291	252640		ENSACAG00000000246	Un1846	11770	20004		ENSACAG00000000240	Un0363	294143	296501
ENSACAG00000000231	Un2020	1539	16582		ENSACAG00000000247	Un0363	359662	370542		ENSACAG00000000241	Un0214	513038	519545
ENSACAG00000000232	Un0363	429209	439005		ENSACAG00000000248	Un0461	125413	127062		ENSACAG00000000242	Un0423	137453	247550
ENSACAG00000000233	Un0214	451845	459830		ENSACAG00000000249	Un0371	341025	342476		ENSACAG00000000244	Un0003	2802711	2885824
ENSACAG00000000234	Un0175	82339	92679		ENSACAG00000000251	Un0461	72884	73238		ENSACAG00000000245	Un0009	1126895	1146142
ENSACAG00000000235	Un0009	1391400	1392463		ENSACAG00000000252	Un0125	576365	640215		ENSACAG00000000246	Un1846	11770	20004
ENSACAG00000000236	Un0009	1276976	1294797		ENSACAG00000000253	Un0058	948616	972253		ENSACAG00000000247	Un0363	359662	370542
ENSACAG00000000237	Un0175	395143	451859		ENSACAG00000000255	Un0461	22988	52009		ENSACAG00000000248	Un0461	125413	127062
ENSACAG00000000239	Un0058	888167	936705		ENSACAG00000000256	Un0009	1073419	1113523		ENSACAG00000000249	Un0371	341025	342476
ENSACAG00000000240	Un0363	294143	296501		ENSACAG00000000258	Un0997	9258	9537		ENSACAG00000000251	Un0461	72884	73238
ENSACAG00000000241	Un0214	513038	519545		ENSACAG00000000260	Un0125	161016	177384		ENSACAG00000000252	Un0125	576365	640215
ENSACAG00000000242	Un0423	137453	247550		ENSACAG00000000261	Un0371	248768	249330		ENSACAG00000000253	Un0058	948616	972253
ENSACAG00000000244	Un0003	2802711	2885824		ENSACAG00000000262	Un0371	223941	225195		ENSACAG00000000255	Un0461	22988	52009
ENSACAG00000000245	Un0009	1126895	1146142		ENSACAG00000000263	1	147005363	147008531		ENSACAG00000000256	Un0009	1073419	1113523
ENSACAG00000000246	Un1846	11770	20004		ENSACAG00000000264	3	106069379	106077417		ENSACAG00000000258	Un0997	9258	9537
ENSACAG00000000247	Un0363	359662	370542		ENSACAG00000000265	3	106081656	106106351		ENSACAG00000000260	Un0125	161016	177384
ENSACAG00000000248	Un0461	125413	127062		ENSACAG00000000269	Un0058	1052884	1081163		ENSACAG00000000261	Un0371	248768	249330
ENSACAG00000000249	Un0371	341025	342476		ENSACAG00000000270	Un0461	415	7208		ENSACAG00000000262	Un0371	223941	225195
ENSACAG00000000251	Un0461	72884	73238		ENSACAG00000000271	Un0125	85623	92030		ENSACAG00000000263	1	147005363	147008531
ENSACAG00000000252	Un0125	576365	640215		ENSACAG00000000272	Un0214	539455	540748		ENSACAG00000000264	3	106069379	106077417
ENSACAG00000000253	Un0058	948616	972253		ENSACAG00000000274	3	106161972	106193059		ENSACAG00000000265	3	106081656	106106351
ENSACAG00000000255	Un0461	22988	52009		ENSACAG00000000275	Un0452	271846	299379		ENSACAG00000000267	1	146856050	146925156
ENSACAG00000000256	Un0009	1073419	1113523		ENSACAG00000000276	Un1182	7397	12860		ENSACAG00000000268	Un0371	189102	196743
ENSACAG00000000258	Un0997	9258	9537		ENSACAG00000000278	4	60667129	60684391		ENSACAG00000000269	Un0058	1052884	1081163
ENSACAG00000000260	Un0125	161016	177384		ENSACAG00000000279	2	41708662	41736340		ENSACAG00000000271	Un0125	85623	92030
ENSACAG00000000261	Un0371	248768	249330		ENSACAG00000000284	Un1070	9803	27372		ENSACAG00000000272	Un0214	539455	540748
ENSACAG00000000262	Un0371	223941	225195		ENSACAG00000000286	Un3048	641	6912		ENSACAG00000000274	3	106161972	106193059
ENSACAG00000000263	1	147005363	147008531		ENSACAG00000000288	Un0090	1639514	1640069		ENSACAG00000000275	Un0452	271846	299379
ENSACAG00000000264	3	106069379	106077417		ENSACAG00000000289	4	38175366	38194408		ENSACAG00000000276	Un1182	7397	12860
ENSACAG00000000265	3	106081656	106106351		ENSACAG00000000291	Un0020	4030	19420		ENSACAG00000000278	4	60667129	60684391
ENSACAG00000000267	1	146856050	146925156		ENSACAG00000000294	Un0452	314157	325947		ENSACAG00000000279	2	41708662	41736340
ENSACAG00000000268	Un0371	189102	196743		ENSACAG00000000295	Un0214	654524	670157		ENSACAG00000000280	Un3189	1609	8348
ENSACAG00000000269	Un0058	1052884	1081163		ENSACAG00000000296	Un0009	968642	984698		ENSACAG00000000281	Un1589	15	11983
ENSACAG00000000270	Un0461	415	7208		ENSACAG00000000298	1	235812495	235821635		ENSACAG00000000284	Un1070	9803	27372
ENSACAG00000000271	Un0125	85623	92030		ENSACAG00000000300	1	235769639	235782580		ENSACAG00000000286	Un3048	641	6912
ENSACAG00000000272	Un0214	539455	540748		ENSACAG00000000302	4	60344847	60353029		ENSACAG00000000288	Un0090	1639514	1640069
ENSACAG00000000274	3	106161972	106193059		ENSACAG00000000303	Un1182	15585	37965		ENSACAG00000000289	4	38175366	38194408
ENSACAG00000000275	Un0452	271846	299379		ENSACAG00000000304	4	37986599	38143145		ENSACAG00000000290	Un0090	1621562	1629022
ENSACAG00000000276	Un1182	7397	12860		ENSACAG00000000305	4	60307092	60321404		ENSACAG00000000291	Un0020	4030	19420
ENSACAG00000000278	4	60667129	60684391		ENSACAG00000000306	4	60242078	60251217		ENSACAG00000000294	Un0452	314157	325947
ENSACAG00000000279	2	41708662	41736340		ENSACAG00000000307	Un6188	417	4355		ENSACAG00000000295	Un0214	654524	670157
ENSACAG00000000280	Un3189	1609	8348		ENSACAG00000000308	Un0009	882597	907003		ENSACAG00000000296	Un0009	968642	984698
ENSACAG00000000281	Un1589	15	11983		ENSACAG00000000310	Un0183	21958	26606		ENSACAG00000000298	1	235812495	235821635
ENSACAG00000000284	Un1070	9803	27372		ENSACAG00000000317	Un0058	1088079	1089529		ENSACAG00000000300	1	235769639	235782580
ENSACAG00000000286	Un3048	641	6912		ENSACAG00000000318	Un0103	1612193	1623399		ENSACAG00000000302	4	60344847	60353029
ENSACAG00000000288	Un0090	1639514	1640069		ENSACAG00000000319	Un0058	1116686	1125650		ENSACAG00000000303	Un1182	15585	37965
ENSACAG00000000289	4	38175366	38194408		ENSACAG00000000320	Un0503	25656	59495		ENSACAG00000000304	4	37986599	38143145
ENSACAG00000000290	Un0090	1621562	1629022		ENSACAG00000000324	4	60212588	60228075		ENSACAG00000000305	4	60307092	60321404
ENSACAG00000000291	Un0020	4030	19420		ENSACAG00000000325	1	146726341	146764601		ENSACAG00000000306	4	60242078	60251217
ENSACAG00000000294	Un0452	314157	325947		ENSACAG00000000328	6	38215162	38266274		ENSACAG00000000307	Un6188	417	4355
ENSACAG00000000295	Un0214	654524	670157		ENSACAG00000000329	Un0506	296839	303894		ENSACAG00000000308	Un0009	882597	907003
ENSACAG00000000296	Un0009	968642	984698		ENSACAG00000000332	3	93916935	93919041		ENSACAG00000000310	Un0183	21958	26606
ENSACAG00000000298	1	235812495	235821635		ENSACAG00000000334	1	98527784	98529407		ENSACAG00000000317	Un0058	1088079	1089529
ENSACAG00000000300	1	235769639	235782580		ENSACAG00000000338	1	98480211	98495329		ENSACAG00000000318	Un0103	1612193	1623399
ENSACAG00000000301	Un0125	37153	69219		ENSACAG00000000339	Un4194	3829	6716		ENSACAG00000000319	Un0058	1116686	1125650
ENSACAG00000000302	4	60344847	60353029		ENSACAG00000000340	Un1070	35937	49637		ENSACAG00000000320	Un0503	25656	59495
ENSACAG00000000303	Un1182	15585	37965		ENSACAG00000000342	Un2463	489	2091		ENSACAG00000000324	4	60212588	60228075
ENSACAG00000000304	4	37986599	38143145		ENSACAG00000000343	Un0046	1953199	2150819		ENSACAG00000000325	1	146726341	146764601
ENSACAG00000000305	4	60307092	60321404		ENSACAG00000000344	Un0133	967848	993619		ENSACAG00000000328	6	38215162	38266274
ENSACAG00000000306	4	60242078	60251217		ENSACAG00000000347	Un0194	24197	66403		ENSACAG00000000329	Un0506	296839	303894
ENSACAG00000000307	Un6188	417	4355		ENSACAG00000000350	Un0022	235082	251381		ENSACAG00000000330	Un0363	380026	391722
ENSACAG00000000308	Un0009	882597	907003		ENSACAG00000000351	4	60009164	60141054		ENSACAG00000000332	3	93916935	93919041
ENSACAG00000000309	3	106196848	106216533		ENSACAG00000000352	Un4397	1	2156		ENSACAG00000000334	1	98527784	98529407
ENSACAG00000000311	6	38295850	38298037		ENSACAG00000000355	5	148207021	148214513		ENSACAG00000000338	1	98480211	98495329
ENSACAG00000000317	Un0058	1088079	1089529		ENSACAG00000000356	Un2322	2314	8734		ENSACAG00000000339	Un4194	3829	6716
ENSACAG00000000318	Un0103	1612193	1623399		ENSACAG00000000361	Un1361	1717	6485		ENSACAG00000000340	Un1070	35937	49637
ENSACAG00000000319	Un0058	1116686	1125650		ENSACAG00000000364	Un0623	80490	140425		ENSACAG00000000343	Un0046	1953199	2150819
ENSACAG00000000320	Un0503	25656	59495		ENSACAG00000000365	1	45463005	45463292		ENSACAG00000000344	Un0133	967848	993619
ENSACAG00000000324	4	60212588	60228075		ENSACAG00000000366	Un0040	405824	423001		ENSACAG00000000350	Un0022	235082	251381
ENSACAG00000000325	1	146726341	146764601		ENSACAG00000000367	3	106240976	106244388		ENSACAG00000000351	4	60009164	60141054
ENSACAG00000000328	6	38215162	38266274		ENSACAG00000000369	2	41747801	41757040		ENSACAG00000000352	Un4397	1	2156
ENSACAG00000000329	Un0506	296839	303894		ENSACAG00000000371	2	41800491	41826673		ENSACAG00000000353	Un0022	789957	867035
ENSACAG00000000330	Un0363	380026	391722		ENSACAG00000000373	3	42319931	42321480		ENSACAG00000000355	5	148207021	148214513
ENSACAG00000000332	3	93916935	93919041		ENSACAG00000000374	Un0973	13338	62717		ENSACAG00000000356	Un2322	2314	8734
ENSACAG00000000334	1	98527784	98529407		ENSACAG00000000375	Un0443	350881	380574		ENSACAG00000000361	Un1361	1717	6485
ENSACAG00000000338	1	98480211	98495329		ENSACAG00000000376	Un0157	724505	731909		ENSACAG00000000362	Un0863	18510	42005
ENSACAG00000000339	Un4194	3829	6716		ENSACAG00000000378	Un0800	32814	77998		ENSACAG00000000364	Un0623	80490	140425
ENSACAG00000000340	Un1070	35937	49637		ENSACAG00000000380	3	71192439	71223609		ENSACAG00000000365	1	45463005	45463292
ENSACAG00000000342	Un2463	489	2091		ENSACAG00000000382	5	73253065	73268045		ENSACAG00000000366	Un0040	405824	423001
ENSACAG00000000343	Un0046	1953199	2150819		ENSACAG00000000383	Un0103	1566551	1600242		ENSACAG00000000367	3	106240976	106244388
ENSACAG00000000344	Un0133	967848	993619		ENSACAG00000000385	Un1626	13853	20122		ENSACAG00000000369	2	41747801	41757040
ENSACAG00000000347	Un0194	24197	66403		ENSACAG00000000386	Un0038	1571712	1600153		ENSACAG00000000371	2	41800491	41826673
ENSACAG00000000349	Un0193	390324	428757		ENSACAG00000000388	Un0157	1099027	1118225		ENSACAG00000000374	Un0973	13338	62717
ENSACAG00000000350	Un0022	235082	251381		ENSACAG00000000389	Un0371	163943	167048		ENSACAG00000000375	Un0443	350881	380574
ENSACAG00000000351	4	60009164	60141054		ENSACAG00000000390	3	117250474	117361328		ENSACAG00000000376	Un0157	724505	731909
ENSACAG00000000352	Un4397	1	2156		ENSACAG00000000392	Un0376	290478	321913		ENSACAG00000000378	Un0800	32814	77998
ENSACAG00000000353	Un0022	789957	867035		ENSACAG00000000396	3	70902563	70912128		ENSACAG00000000380	3	71192439	71223609
ENSACAG00000000355	5	148207021	148214513		ENSACAG00000000397	1	235667438	235715323		ENSACAG00000000382	5	73253065	73268045
ENSACAG00000000356	Un2322	2314	8734		ENSACAG00000000398	Un0623	33862	44124		ENSACAG00000000383	Un0103	1566551	1600242
ENSACAG00000000359	Un0321	289625	318387		ENSACAG00000000399	Un1977	9128	12919		ENSACAG00000000384	1	146232278	146258714
ENSACAG00000000361	Un1361	1717	6485		ENSACAG00000000400	Un1819	2547	5700		ENSACAG00000000385	Un1626	13853	20122
ENSACAG00000000362	Un0863	18510	42005		ENSACAG00000000402	1	145258002	145258920		ENSACAG00000000386	Un0038	1571712	1600153
ENSACAG00000000363	Un0607	159565	194499		ENSACAG00000000403	Un0193	540923	548964		ENSACAG00000000388	Un0157	1099027	1118225
ENSACAG00000000364	Un0623	80490	140425		ENSACAG00000000407	1	127357176	127441108		ENSACAG00000000389	Un0371	163943	167048
ENSACAG00000000365	1	45463005	45463292		ENSACAG00000000408	Un5231	3857	3983		ENSACAG00000000392	Un0376	290478	321913
ENSACAG00000000366	Un0040	405824	423001		ENSACAG00000000409	Un0903	1861	26075		ENSACAG00000000396	3	70902563	70912128
ENSACAG00000000367	3	106240976	106244388		ENSACAG00000000410	5	73296825	73297548		ENSACAG00000000397	1	235667438	235715323
ENSACAG00000000369	2	41747801	41757040		ENSACAG00000000412	5	73432806	73471292		ENSACAG00000000398	Un0623	33862	44124
ENSACAG00000000371	2	41800491	41826673		ENSACAG00000000415	3	117647104	117660289		ENSACAG00000000399	Un1977	9128	12919
ENSACAG00000000374	Un0973	13338	62717		ENSACAG00000000417	3	106372589	106405854		ENSACAG00000000400	Un1819	2547	5700
ENSACAG00000000375	Un0443	350881	380574		ENSACAG00000000418	Un0573	58726	70024		ENSACAG00000000402	1	145258002	145258920
ENSACAG00000000376	Un0157	724505	731909		ENSACAG00000000419	Un0666	166288	171184		ENSACAG00000000403	Un0193	540923	548964
ENSACAG00000000378	Un0800	32814	77998		ENSACAG00000000420	Un1023	2935	16263		ENSACAG00000000404	Un0391	377404	397180
ENSACAG00000000380	3	71192439	71223609		ENSACAG00000000422	1	129581329	129630933		ENSACAG00000000406	1	221078053	221154075
ENSACAG00000000382	5	73253065	73268045		ENSACAG00000000423	Un0780	81051	106113		ENSACAG00000000407	1	127357176	127441108
ENSACAG00000000383	Un0103	1566551	1600242		ENSACAG00000000424	2	41830743	41858642		ENSACAG00000000408	Un5231	3857	3983
ENSACAG00000000384	1	146232278	146258714		ENSACAG00000000425	Un0336	439615	465987		ENSACAG00000000409	Un0903	1861	26075
ENSACAG00000000385	Un1626	13853	20122		ENSACAG00000000426	Un0252	45154	79045		ENSACAG00000000410	5	73296825	73297548
ENSACAG00000000386	Un0038	1571712	1600153		ENSACAG00000000427	Un1173	1509	7093		ENSACAG00000000412	5	73432806	73471292
ENSACAG00000000388	Un0157	1099027	1118225		ENSACAG00000000428	3	106275941	106302437		ENSACAG00000000413	Un1479	6151	16522
ENSACAG00000000389	Un0371	163943	167048		ENSACAG00000000429	Un0214	675642	677069		ENSACAG00000000417	3	106372589	106405854
ENSACAG00000000390	3	117250474	117361328		ENSACAG00000000430	4	91827972	91974633		ENSACAG00000000418	Un0573	58726	70024
ENSACAG00000000392	Un0376	290478	321913		ENSACAG00000000431	3	15864626	15868088		ENSACAG00000000419	Un0666	166288	171184
ENSACAG00000000396	3	70902563	70912128		ENSACAG00000000433	3	30679126	30683090		ENSACAG00000000420	Un1023	2935	16263
ENSACAG00000000397	1	235667438	235715323		ENSACAG00000000434	Un0666	95002	136083		ENSACAG00000000422	1	129581329	129630933
ENSACAG00000000398	Un0623	33862	44124		ENSACAG00000000435	Un2736	2352	4071		ENSACAG00000000423	Un0780	81051	106113
ENSACAG00000000399	Un1977	9128	12919		ENSACAG00000000438	Un0175	469518	518213		ENSACAG00000000424	2	41830743	41858642
ENSACAG00000000400	Un1819	2547	5700		ENSACAG00000000439	3	118031130	118076566		ENSACAG00000000425	Un0336	439615	465987
ENSACAG00000000401	Un1717	2680	23832		ENSACAG00000000440	Un1716	10437	21912		ENSACAG00000000426	Un0252	45154	79045
ENSACAG00000000402	1	145258002	145258920		ENSACAG00000000441	Un1173	55203	58794		ENSACAG00000000427	Un1173	1509	7093
ENSACAG00000000403	Un0193	540923	548964		ENSACAG00000000443	5	50861928	50862171		ENSACAG00000000428	3	106275941	106302437
ENSACAG00000000404	Un0391	377404	397180		ENSACAG00000000445	Un3644	231	7200		ENSACAG00000000429	Un0214	675642	677069
ENSACAG00000000406	1	221078053	221154075		ENSACAG00000000446	3	30666798	30674320		ENSACAG00000000430	4	91827972	91974633
ENSACAG00000000407	1	127357176	127441108		ENSACAG00000000447	Un0336	426282	431111		ENSACAG00000000431	3	15864626	15868088
ENSACAG00000000408	Un5231	3857	3983		ENSACAG00000000451	1	98211529	98238673		ENSACAG00000000433	3	30679126	30683090
ENSACAG00000000409	Un0903	1861	26075		ENSACAG00000000452	Un0542	23204	60842		ENSACAG00000000434	Un0666	95002	136083
ENSACAG00000000410	5	73296825	73297548		ENSACAG00000000456	3	63189425	63303737		ENSACAG00000000435	Un2736	2352	4071
ENSACAG00000000412	5	73432806	73471292		ENSACAG00000000458	Un0158	206291	245098		ENSACAG00000000438	Un0175	469518	518213
ENSACAG00000000413	Un1479	6151	16522		ENSACAG00000000459	Un1316	861	11931		ENSACAG00000000439	3	118031130	118076566
ENSACAG00000000415	3	117647104	117660289		ENSACAG00000000460	Un2584	841	12150		ENSACAG00000000440	Un1716	10437	21912
ENSACAG00000000417	3	106372589	106405854		ENSACAG00000000461	Un1157	33974	35002		ENSACAG00000000441	Un1173	55203	58794
ENSACAG00000000418	Un0573	58726	70024		ENSACAG00000000462	Un0194	126044	154027		ENSACAG00000000442	3	70813289	70851473
ENSACAG00000000419	Un0666	166288	171184		ENSACAG00000000464	Un1175	2701	41189		ENSACAG00000000443	5	50861928	50862171
ENSACAG00000000420	Un1023	2935	16263		ENSACAG00000000465	3	82543429	82912211		ENSACAG00000000445	Un3644	231	7200
ENSACAG00000000421	Un0103	44432	49727		ENSACAG00000000466	Un0841	1048	5244		ENSACAG00000000446	3	30666798	30674320
ENSACAG00000000422	1	129581329	129630933		ENSACAG00000000469	Un0371	155787	162339		ENSACAG00000000447	Un0336	426282	431111
ENSACAG00000000423	Un0780	81051	106113		ENSACAG00000000470	3	86669519	86676205		ENSACAG00000000449	Un1536	2664	11788
ENSACAG00000000424	2	41830743	41858642		ENSACAG00000000471	Un0054	748	1498		ENSACAG00000000451	1	98211529	98238673
ENSACAG00000000425	Un0336	439615	465987		ENSACAG00000000472	Un0054	130332	141781		ENSACAG00000000452	Un0542	23204	60842
ENSACAG00000000426	Un0252	45154	79045		ENSACAG00000000473	Un0040	331658	331976		ENSACAG00000000456	3	63189425	63303737
ENSACAG00000000427	Un1173	1509	7093		ENSACAG00000000474	Un0058	1224651	1277130		ENSACAG00000000458	Un0158	206291	245098
ENSACAG00000000428	3	106275941	106302437		ENSACAG00000000477	1	28995819	29032400		ENSACAG00000000460	Un2584	841	12150
ENSACAG00000000429	Un0214	675642	677069		ENSACAG00000000478	4	52244051	52265437		ENSACAG00000000462	Un0194	126044	154027
ENSACAG00000000430	4	91827972	91974633		ENSACAG00000000479	3	166267123	166284811		ENSACAG00000000464	Un1175	2701	41189
ENSACAG00000000431	3	15864626	15868088		ENSACAG00000000481	Un0175	550822	559507		ENSACAG00000000465	3	82543429	82912211
ENSACAG00000000432	Un0157	1157888	1165452		ENSACAG00000000482	3	73953684	73956255		ENSACAG00000000466	Un0841	1048	5244
ENSACAG00000000433	3	30679126	30683090		ENSACAG00000000483	3	15839635	15851198		ENSACAG00000000468	Un0585	59222	67524
ENSACAG00000000434	Un0666	95002	136083		ENSACAG00000000484	6	38196996	38209539		ENSACAG00000000469	Un0371	155787	162339
ENSACAG00000000435	Un2736	2352	4071		ENSACAG00000000485	Un0040	310988	318460		ENSACAG00000000470	3	86669519	86676205
ENSACAG00000000438	Un0175	469518	518213		ENSACAG00000000487	Un1933	338	15275		ENSACAG00000000471	Un0054	748	1498
ENSACAG00000000439	3	118031130	118076566		ENSACAG00000000488	2	21681538	21772076		ENSACAG00000000473	Un0040	331658	331976
ENSACAG00000000440	Un1716	10437	21912		ENSACAG00000000489	Un0593	58263	58732		ENSACAG00000000474	Un0058	1224651	1277130
ENSACAG00000000441	Un1173	55203	58794		ENSACAG00000000491	Un0391	148839	204386		ENSACAG00000000475	Un0054	170021	183328
ENSACAG00000000442	3	70813289	70851473		ENSACAG00000000492	3	30643239	30654653		ENSACAG00000000476	1	31747805	31970613
ENSACAG00000000443	5	50861928	50862171		ENSACAG00000000493	Un0158	383857	391421		ENSACAG00000000477	1	28995819	29032400
ENSACAG00000000445	Un3644	231	7200		ENSACAG00000000496	Un4193	3333	6348		ENSACAG00000000478	4	52244051	52265437
ENSACAG00000000446	3	30666798	30674320		ENSACAG00000000497	4	82934303	82952449		ENSACAG00000000479	3	166267123	166284811
ENSACAG00000000447	Un0336	426282	431111		ENSACAG00000000498	3	52576117	52586301		ENSACAG00000000481	Un0175	550822	559507
ENSACAG00000000448	5	51014289	51058858		ENSACAG00000000499	Un3062	5594	6725		ENSACAG00000000482	3	73953684	73956255
ENSACAG00000000449	Un1536	2664	11788		ENSACAG00000000502	Un1611	2509	23725		ENSACAG00000000483	3	15839635	15851198
ENSACAG00000000451	1	98211529	98238673		ENSACAG00000000506	Un3222	1281	10179		ENSACAG00000000484	6	38196996	38209539
ENSACAG00000000452	Un0542	23204	60842		ENSACAG00000000508	Un1160	22775	42546		ENSACAG00000000485	Un0040	310988	318460
ENSACAG00000000455	Un0424	313491	366181		ENSACAG00000000509	Un0857	11478	12545		ENSACAG00000000487	Un1933	338	15275
ENSACAG00000000456	3	63189425	63303737		ENSACAG00000000510	1	45406715	45426379		ENSACAG00000000488	2	21681538	21772076
ENSACAG00000000458	Un0158	206291	245098		ENSACAG00000000511	Un0443	79656	88286		ENSACAG00000000489	Un0593	58263	58732
ENSACAG00000000459	Un1316	861	11931		ENSACAG00000000512	Un0970	29408	60169		ENSACAG00000000491	Un0391	148839	204386
ENSACAG00000000460	Un2584	841	12150		ENSACAG00000000514	Un4499	1008	2636		ENSACAG00000000492	3	30643239	30654653
ENSACAG00000000461	Un1157	33974	35002		ENSACAG00000000515	Un2206	3377	13078		ENSACAG00000000493	Un0158	383857	391421
ENSACAG00000000462	Un0194	126044	154027		ENSACAG00000000516	Un3533	7887	8025		ENSACAG00000000496	Un4193	3333	6348
ENSACAG00000000464	Un1175	2701	41189		ENSACAG00000000517	Un0336	418861	419968		ENSACAG00000000497	4	82934303	82952449
ENSACAG00000000465	3	82543429	82912211		ENSACAG00000000520	Un0119	150146	218431		ENSACAG00000000498	3	52576117	52586301
ENSACAG00000000466	Un0841	1048	5244		ENSACAG00000000522	5	81821508	82020084		ENSACAG00000000499	Un3062	5594	6725
ENSACAG00000000469	Un0371	155787	162339		ENSACAG00000000523	3	166293561	166339705		ENSACAG00000000501	Un1244	11476	30884
ENSACAG00000000470	3	86669519	86676205		ENSACAG00000000524	Un2180	2119	14857		ENSACAG00000000502	Un1611	2509	23725
ENSACAG00000000471	Un0054	748	1498		ENSACAG00000000525	Un0335	380343	483857		ENSACAG00000000506	Un3222	1281	10179
ENSACAG00000000472	Un0054	130332	141781		ENSACAG00000000526	Un0336	413279	413941		ENSACAG00000000508	Un1160	22775	42546
ENSACAG00000000473	Un0040	331658	331976		ENSACAG00000000527	1	253739905	253745040		ENSACAG00000000509	Un0857	11478	12545
ENSACAG00000000474	Un0058	1224651	1277130		ENSACAG00000000529	5	90288056	90312499		ENSACAG00000000510	1	45406715	45426379
ENSACAG00000000475	Un0054	170021	183328		ENSACAG00000000531	Un0619	3757	52400		ENSACAG00000000511	Un0443	79656	88286
ENSACAG00000000476	1	31747805	31970613		ENSACAG00000000532	Un0009	947076	951292		ENSACAG00000000512	Un0970	29408	60169
ENSACAG00000000477	1	28995819	29032400		ENSACAG00000000533	3	30593752	30607455		ENSACAG00000000514	Un4499	1008	2636
ENSACAG00000000478	4	52244051	52265437		ENSACAG00000000535	3	86653967	86660271		ENSACAG00000000515	Un2206	3377	13078
ENSACAG00000000479	3	166267123	166284811		ENSACAG00000000537	Un0175	595934	599564		ENSACAG00000000516	Un3533	7887	8025
ENSACAG00000000481	Un0175	550822	559507		ENSACAG00000000538	1	253724503	253737978		ENSACAG00000000520	Un0119	150146	218431
ENSACAG00000000482	3	73953684	73956255		ENSACAG00000000545	1	97687308	97921843		ENSACAG00000000522	5	81821508	82020084
ENSACAG00000000483	3	15839635	15851198		ENSACAG00000000546	Un0499	77826	97090		ENSACAG00000000523	3	166293561	166339705
ENSACAG00000000484	6	38196996	38209539		ENSACAG00000000547	Un0147	153165	216586		ENSACAG00000000524	Un2180	2119	14857
ENSACAG00000000485	Un0040	310988	318460		ENSACAG00000000548	Un0175	633785	653399		ENSACAG00000000525	Un0335	380343	483857
ENSACAG00000000486	Un3777	2862	7997		ENSACAG00000000549	4	15280569	15312147		ENSACAG00000000527	1	253739905	253745040
ENSACAG00000000487	Un1933	338	15275		ENSACAG00000000550	Un0038	1606854	1615586		ENSACAG00000000529	5	90288056	90312499
ENSACAG00000000488	2	21681538	21772076		ENSACAG00000000551	1	235626353	235629923		ENSACAG00000000531	Un0619	3757	52400
ENSACAG00000000489	Un0593	58263	58732		ENSACAG00000000552	4	52333741	52456239		ENSACAG00000000533	3	30593752	30607455
ENSACAG00000000490	Un0193	578995	632377		ENSACAG00000000553	Un1128	1255	10576		ENSACAG00000000535	3	86653967	86660271
ENSACAG00000000491	Un0391	148839	204386		ENSACAG00000000555	Un0038	1633265	1665146		ENSACAG00000000537	Un0175	595934	599564
ENSACAG00000000492	3	30643239	30654653		ENSACAG00000000556	3	15762856	15790768		ENSACAG00000000538	1	253724503	253737978
ENSACAG00000000493	Un0158	383857	391421		ENSACAG00000000557	Un0927	22954	27362		ENSACAG00000000545	1	97687308	97921843
ENSACAG00000000496	Un4193	3333	6348		ENSACAG00000000558	Un1023	22423	27941		ENSACAG00000000546	Un0499	77826	97090
ENSACAG00000000497	4	82934303	82952449		ENSACAG00000000559	Un0666	88456	89742		ENSACAG00000000547	Un0147	153165	216586
ENSACAG00000000498	3	52576117	52586301		ENSACAG00000000564	3	52510021	52547206		ENSACAG00000000548	Un0175	633785	653399
ENSACAG00000000499	Un3062	5594	6725		ENSACAG00000000565	Un0573	146280	196748		ENSACAG00000000549	4	15280569	15312147
ENSACAG00000000501	Un1244	11476	30884		ENSACAG00000000566	Un0147	235102	406223		ENSACAG00000000550	Un0038	1606854	1615586
ENSACAG00000000502	Un1611	2509	23725		ENSACAG00000000567	Un0214	705344	734627		ENSACAG00000000551	1	235626353	235629923
ENSACAG00000000506	Un3222	1281	10179		ENSACAG00000000571	Un0607	78042	87824		ENSACAG00000000553	Un1128	1255	10576
ENSACAG00000000508	Un1160	22775	42546		ENSACAG00000000574	5	51082173	51134587		ENSACAG00000000556	3	15762856	15790768
ENSACAG00000000509	Un0857	11478	12545		ENSACAG00000000575	1	129396471	129410547		ENSACAG00000000557	Un0927	22954	27362
ENSACAG00000000510	1	45406715	45426379		ENSACAG00000000576	Un0009	872362	875471		ENSACAG00000000558	Un1023	22423	27941
ENSACAG00000000511	Un0443	79656	88286		ENSACAG00000000577	Un0009	783523	838060		ENSACAG00000000559	Un0666	88456	89742
ENSACAG00000000512	Un0970	29408	60169		ENSACAG00000000578	Un0423	188808	203289		ENSACAG00000000560	Un0286	31545	65328
ENSACAG00000000514	Un4499	1008	2636		ENSACAG00000000579	Un0824	8444	13406		ENSACAG00000000563	Un0009	936143	937907
ENSACAG00000000515	Un2206	3377	13078		ENSACAG00000000580	Un0662	79818	111838		ENSACAG00000000564	3	52510021	52547206
ENSACAG00000000516	Un3533	7887	8025		ENSACAG00000000581	4	92683395	92696680		ENSACAG00000000565	Un0573	146280	196748
ENSACAG00000000517	Un0336	418861	419968		ENSACAG00000000582	1	127302876	127310607		ENSACAG00000000566	Un0147	235102	406223
ENSACAG00000000520	Un0119	150146	218431		ENSACAG00000000583	2	21333686	21349550		ENSACAG00000000567	Un0214	705344	734627
ENSACAG00000000522	5	81821508	82020084		ENSACAG00000000587	Un0860	4824	5784		ENSACAG00000000574	5	51082173	51134587
ENSACAG00000000523	3	166293561	166339705		ENSACAG00000000590	Un0119	463546	479791		ENSACAG00000000575	1	129396471	129410547
ENSACAG00000000524	Un2180	2119	14857		ENSACAG00000000592	Un0204	758482	775347		ENSACAG00000000576	Un0009	872362	875471
ENSACAG00000000525	Un0335	380343	483857		ENSACAG00000000593	c	9437526	9460704		ENSACAG00000000577	Un0009	783523	838060
ENSACAG00000000526	Un0336	413279	413941		ENSACAG00000000595	Un0141	643075	649031		ENSACAG00000000578	Un0423	188808	203289
ENSACAG00000000527	1	253739905	253745040		ENSACAG00000000597	Un0018	1188948	1299105		ENSACAG00000000579	Un0824	8444	13406
ENSACAG00000000529	5	90288056	90312499		ENSACAG00000000598	Un0199	459734	460685		ENSACAG00000000580	Un0662	79818	111838
ENSACAG00000000531	Un0619	3757	52400		ENSACAG00000000599	Un0666	67989	71971		ENSACAG00000000581	4	92683395	92696680
ENSACAG00000000532	Un0009	947076	951292		ENSACAG00000000600	5	90189806	90273471		ENSACAG00000000582	1	127302876	127310607
ENSACAG00000000533	3	30593752	30607455		ENSACAG00000000601	Un0336	344256	377523		ENSACAG00000000583	2	21333686	21349550
ENSACAG00000000535	3	86653967	86660271		ENSACAG00000000602	Un0552	104846	127415		ENSACAG00000000587	Un0860	4824	5784
ENSACAG00000000537	Un0175	595934	599564		ENSACAG00000000604	2	164499229	164641513		ENSACAG00000000590	Un0119	463546	479791
ENSACAG00000000538	1	253724503	253737978		ENSACAG00000000605	3	70784575	70806956		ENSACAG00000000592	Un0204	758482	775347
ENSACAG00000000539	3	118514452	118544904		ENSACAG00000000606	2	73705392	73706678		ENSACAG00000000593	c	9437526	9460704
ENSACAG00000000541	Un0552	153775	156467		ENSACAG00000000607	Un0386	323464	332198		ENSACAG00000000595	Un0141	643075	649031
ENSACAG00000000545	1	97687308	97921843		ENSACAG00000000610	2	73499279	73529749		ENSACAG00000000597	Un0018	1188948	1299105
ENSACAG00000000546	Un0499	77826	97090		ENSACAG00000000611	Un1128	37470	39285		ENSACAG00000000598	Un0199	459734	460685
ENSACAG00000000547	Un0147	153165	216586		ENSACAG00000000612	Un0697	131250	145388		ENSACAG00000000599	Un0666	67989	71971
ENSACAG00000000548	Un0175	633785	653399		ENSACAG00000000613	Un0199	332374	367679		ENSACAG00000000600	5	90189806	90273471
ENSACAG00000000549	4	15280569	15312147		ENSACAG00000000615	Un0860	38460	39863		ENSACAG00000000601	Un0336	344256	377523
ENSACAG00000000550	Un0038	1606854	1615586		ENSACAG00000000619	Un0141	498641	588372		ENSACAG00000000602	Un0552	104846	127415
ENSACAG00000000551	1	235626353	235629923		ENSACAG00000000622	Un0371	150167	154585		ENSACAG00000000604	2	164499229	164641513
ENSACAG00000000552	4	52333741	52456239		ENSACAG00000000623	Un0607	14985	62072		ENSACAG00000000605	3	70784575	70806956
ENSACAG00000000553	Un1128	1255	10576		ENSACAG00000000624	Un0666	41941	64856		ENSACAG00000000606	2	73705392	73706678
ENSACAG00000000556	3	15762856	15790768		ENSACAG00000000625	3	88625496	88638102		ENSACAG00000000607	Un0386	323464	332198
ENSACAG00000000557	Un0927	22954	27362		ENSACAG00000000626	Un0543	2968	16460		ENSACAG00000000608	3	86642479	86647794
ENSACAG00000000558	Un1023	22423	27941		ENSACAG00000000627	2	20891369	20908504		ENSACAG00000000610	2	73499279	73529749
ENSACAG00000000559	Un0666	88456	89742		ENSACAG00000000628	6	10866514	10898489		ENSACAG00000000611	Un1128	37470	39285
ENSACAG00000000560	Un0286	31545	65328		ENSACAG00000000629	Un0068	67307	150726		ENSACAG00000000612	Un0697	131250	145388
ENSACAG00000000561	Un1025	2888	33838		ENSACAG00000000631	Un0857	30104	80177		ENSACAG00000000613	Un0199	332374	367679
ENSACAG00000000563	Un0009	936143	937907		ENSACAG00000000635	Un0175	908978	1014060		ENSACAG00000000615	Un0860	38460	39863
ENSACAG00000000564	3	52510021	52547206		ENSACAG00000000637	Un0737	833	7897		ENSACAG00000000617	Un0860	73511	75721
ENSACAG00000000565	Un0573	146280	196748		ENSACAG00000000639	Un1023	31704	34046		ENSACAG00000000619	Un0141	498641	588372
ENSACAG00000000566	Un0147	235102	406223		ENSACAG00000000640	Un0054	188478	209260		ENSACAG00000000622	Un0371	150167	154585
ENSACAG00000000567	Un0214	705344	734627		ENSACAG00000000642	Un0662	44478	77155		ENSACAG00000000624	Un0666	41941	64856
ENSACAG00000000571	Un0607	78042	87824		ENSACAG00000000643	Un0547	272519	291593		ENSACAG00000000625	3	88625496	88638102
ENSACAG00000000574	5	51082173	51134587		ENSACAG00000000644	3	166360446	166396280		ENSACAG00000000627	2	20891369	20908504
ENSACAG00000000575	1	129396471	129410547		ENSACAG00000000646	3	86475748	86635685		ENSACAG00000000628	6	10866514	10898489
ENSACAG00000000576	Un0009	872362	875471		ENSACAG00000000647	Un0133	929626	950460		ENSACAG00000000631	Un0857	30104	80177
ENSACAG00000000577	Un0009	783523	838060		ENSACAG00000000648	Un0019	2840612	2931055		ENSACAG00000000632	Un0007	370764	371040
ENSACAG00000000579	Un0824	8444	13406		ENSACAG00000000649	3	88594536	88622530		ENSACAG00000000637	Un0737	833	7897
ENSACAG00000000580	Un0662	79818	111838		ENSACAG00000000650	Un0283	514501	520136		ENSACAG00000000640	Un0054	188478	209260
ENSACAG00000000581	4	92683395	92696680		ENSACAG00000000651	Un0386	339178	346341		ENSACAG00000000642	Un0662	44478	77155
ENSACAG00000000582	1	127302876	127310607		ENSACAG00000000652	Un0040	163822	226907		ENSACAG00000000644	3	166360446	166396280
ENSACAG00000000583	2	21333686	21349550		ENSACAG00000000653	4	15262352	15271154		ENSACAG00000000646	3	86475748	86635685
ENSACAG00000000587	Un0860	4824	5784		ENSACAG00000000654	Un0204	781746	818647		ENSACAG00000000647	Un0133	929626	950460
ENSACAG00000000590	Un0119	463546	479791		ENSACAG00000000655	Un0194	311093	315345		ENSACAG00000000648	Un0019	2840612	2931055
ENSACAG00000000592	Un0204	758482	775347		ENSACAG00000000656	Un0552	3749	30484		ENSACAG00000000649	3	88594536	88622530
ENSACAG00000000593	c	9437526	9460704		ENSACAG00000000657	Un0368	81728	97064		ENSACAG00000000650	Un0283	514501	520136
ENSACAG00000000594	Un0860	19513	22505		ENSACAG00000000662	Un0824	94632	103865		ENSACAG00000000651	Un0386	339178	346341
ENSACAG00000000595	Un0141	643075	649031		ENSACAG00000000663	1	126980783	127037676		ENSACAG00000000652	Un0040	163822	226907
ENSACAG00000000597	Un0018	1188948	1299105		ENSACAG00000000664	1	129363629	129387076		ENSACAG00000000653	4	15262352	15271154
ENSACAG00000000598	Un0199	459734	460685		ENSACAG00000000665	3	30571927	30582605		ENSACAG00000000654	Un0204	781746	818647
ENSACAG00000000599	Un0666	67989	71971		ENSACAG00000000666	1	235501418	235518319		ENSACAG00000000655	Un0194	311093	315345
ENSACAG00000000600	5	90189806	90273471		ENSACAG00000000667	1	236544017	236562912		ENSACAG00000000656	Un0552	3749	30484
ENSACAG00000000601	Un0336	344256	377523		ENSACAG00000000669	Un0033	786278	797182		ENSACAG00000000657	Un0368	81728	97064
ENSACAG00000000602	Un0552	104846	127415		ENSACAG00000000671	2	73448908	73486677		ENSACAG00000000662	Un0824	94632	103865
ENSACAG00000000604	2	164499229	164641513		ENSACAG00000000673	1	31533647	31664936		ENSACAG00000000663	1	126980783	127037676
ENSACAG00000000605	3	70784575	70806956		ENSACAG00000000675	1	30781466	30799687		ENSACAG00000000664	1	129363629	129387076
ENSACAG00000000606	2	73705392	73706678		ENSACAG00000000676	Un0623	13756	21706		ENSACAG00000000665	3	30571927	30582605
ENSACAG00000000607	Un0386	323464	332198		ENSACAG00000000677	4	83037626	83069292		ENSACAG00000000666	1	235501418	235518319
ENSACAG00000000608	3	86642479	86647794		ENSACAG00000000678	Un1023	42607	46807		ENSACAG00000000667	1	236544017	236562912
ENSACAG00000000609	1	253621809	253683402		ENSACAG00000000680	Un0033	878822	896653		ENSACAG00000000669	Un0033	786278	797182
ENSACAG00000000610	2	73499279	73529749		ENSACAG00000000683	Un0623	146	7567		ENSACAG00000000671	2	73448908	73486677
ENSACAG00000000611	Un1128	37470	39285		ENSACAG00000000684	Un0125	6557	7911		ENSACAG00000000673	1	31533647	31664936
ENSACAG00000000612	Un0697	131250	145388		ENSACAG00000000685	Un1209	1044	15130		ENSACAG00000000675	1	30781466	30799687
ENSACAG00000000613	Un0199	332374	367679		ENSACAG00000000686	6	11147684	11399722		ENSACAG00000000677	4	83037626	83069292
ENSACAG00000000615	Un0860	38460	39863		ENSACAG00000000687	1	30369127	30425798		ENSACAG00000000678	Un1023	42607	46807
ENSACAG00000000617	Un0860	73511	75721		ENSACAG00000000689	3	106410993	106444972		ENSACAG00000000684	Un0125	6557	7911
ENSACAG00000000618	3	88643997	88650414		ENSACAG00000000690	Un0543	147497	178695		ENSACAG00000000685	Un1209	1044	15130
ENSACAG00000000619	Un0141	498641	588372		ENSACAG00000000693	Un0443	305969	316559		ENSACAG00000000686	6	11147684	11399722
ENSACAG00000000622	Un0371	150167	154585		ENSACAG00000000694	Un0100	1436672	1445577		ENSACAG00000000687	1	30369127	30425798
ENSACAG00000000623	Un0607	14985	62072		ENSACAG00000000695	Un0119	483175	505133		ENSACAG00000000688	Un0199	246037	266927
ENSACAG00000000624	Un0666	41941	64856		ENSACAG00000000696	Un0363	393388	405559		ENSACAG00000000689	3	106410993	106444972
ENSACAG00000000625	3	88625496	88638102		ENSACAG00000000697	Un0619	83303	83609		ENSACAG00000000693	Un0443	305969	316559
ENSACAG00000000626	Un0543	2968	16460		ENSACAG00000000698	Un0800	452	29882		ENSACAG00000000694	Un0100	1436672	1445577
ENSACAG00000000627	2	20891369	20908504		ENSACAG00000000701	Un0619	146371	158374		ENSACAG00000000695	Un0119	483175	505133
ENSACAG00000000628	6	10866514	10898489		ENSACAG00000000704	Un0697	105903	118649		ENSACAG00000000696	Un0363	393388	405559
ENSACAG00000000629	Un0068	67307	150726		ENSACAG00000000705	Un0666	25094	39720		ENSACAG00000000697	Un0619	83303	83609
ENSACAG00000000631	Un0857	30104	80177		ENSACAG00000000706	Un0022	2757197	2759471		ENSACAG00000000698	Un0800	452	29882
ENSACAG00000000632	Un0007	370764	371040		ENSACAG00000000709	Un4336	17	4347		ENSACAG00000000701	Un0619	146371	158374
ENSACAG00000000633	1	127296920	127299327		ENSACAG00000000711	Un0971	8717	60037		ENSACAG00000000703	Un0386	368288	382308
ENSACAG00000000635	Un0175	908978	1014060		ENSACAG00000000712	6	38150666	38192835		ENSACAG00000000704	Un0697	105903	118649
ENSACAG00000000637	Un0737	833	7897		ENSACAG00000000713	2	134771797	134801269		ENSACAG00000000705	Un0666	25094	39720
ENSACAG00000000639	Un1023	31704	34046		ENSACAG00000000715	Un4561	2560	4951		ENSACAG00000000706	Un0022	2757197	2759471
ENSACAG00000000640	Un0054	188478	209260		ENSACAG00000000716	b	3261790	3267839		ENSACAG00000000709	Un4336	17	4347
ENSACAG00000000642	Un0662	44478	77155		ENSACAG00000000718	Un0033	1219262	1297664		ENSACAG00000000711	Un0971	8717	60037
ENSACAG00000000643	Un0547	272519	291593		ENSACAG00000000719	3	70733356	70767324		ENSACAG00000000712	6	38150666	38192835
ENSACAG00000000644	3	166360446	166396280		ENSACAG00000000720	Un0196	38989	41911		ENSACAG00000000713	2	134771797	134801269
ENSACAG00000000646	3	86475748	86635685		ENSACAG00000000721	Un3244	1154	9834		ENSACAG00000000714	Un0022	1899783	1965669
ENSACAG00000000647	Un0133	929626	950460		ENSACAG00000000723	Un0841	23554	32896		ENSACAG00000000718	Un0033	1219262	1297664
ENSACAG00000000648	Un0019	2840612	2931055		ENSACAG00000000724	Un0286	78374	134508		ENSACAG00000000719	3	70733356	70767324
ENSACAG00000000649	3	88594536	88622530		ENSACAG00000000725	1	236613087	236614089		ENSACAG00000000720	Un0196	38989	41911
ENSACAG00000000651	Un0386	339178	346341		ENSACAG00000000726	Un0193	640740	651451		ENSACAG00000000723	Un0841	23554	32896
ENSACAG00000000652	Un0040	163822	226907		ENSACAG00000000727	Un0363	410632	415802		ENSACAG00000000724	Un0286	78374	134508
ENSACAG00000000653	4	15262352	15271154		ENSACAG00000000728	1	220937627	220940399		ENSACAG00000000725	1	236613087	236614089
ENSACAG00000000654	Un0204	781746	818647		ENSACAG00000000729	4	68577653	68592179		ENSACAG00000000726	Un0193	640740	651451
ENSACAG00000000655	Un0194	311093	315345		ENSACAG00000000730	Un0946	27319	59433		ENSACAG00000000727	Un0363	410632	415802
ENSACAG00000000656	Un0552	3749	30484		ENSACAG00000000731	1	220848368	220864879		ENSACAG00000000728	1	220937627	220940399
ENSACAG00000000657	Un0368	81728	97064		ENSACAG00000000732	1	236627427	236651970		ENSACAG00000000729	4	68577653	68592179
ENSACAG00000000662	Un0824	94632	103865		ENSACAG00000000733	Un0194	397349	421716		ENSACAG00000000731	1	220848368	220864879
ENSACAG00000000663	1	126980783	127037676		ENSACAG00000000734	Un0058	1282211	1296894		ENSACAG00000000732	1	236627427	236651970
ENSACAG00000000664	1	129363629	129387076		ENSACAG00000000735	3	118552748	118577718		ENSACAG00000000734	Un0058	1282211	1296894
ENSACAG00000000665	3	30571927	30582605		ENSACAG00000000736	Un0252	158377	174181		ENSACAG00000000735	3	118552748	118577718
ENSACAG00000000666	1	235501418	235518319		ENSACAG00000000737	Un0196	52513	80863		ENSACAG00000000736	Un0252	158377	174181
ENSACAG00000000667	1	236544017	236562912		ENSACAG00000000738	Un2405	6979	14305		ENSACAG00000000737	Un0196	52513	80863
ENSACAG00000000669	Un0033	786278	797182		ENSACAG00000000739	3	30562833	30571275		ENSACAG00000000738	Un2405	6979	14305
ENSACAG00000000671	2	73448908	73486677		ENSACAG00000000740	Un1209	38484	40993		ENSACAG00000000739	3	30562833	30571275
ENSACAG00000000673	1	31533647	31664936		ENSACAG00000000741	5	74122867	74215000		ENSACAG00000000741	5	74122867	74215000
ENSACAG00000000675	1	30781466	30799687		ENSACAG00000000744	1	222126320	222132156		ENSACAG00000000744	1	222126320	222132156
ENSACAG00000000676	Un0623	13756	21706		ENSACAG00000000746	Un0737	32137	57661		ENSACAG00000000745	Un0175	1022709	1047457
ENSACAG00000000677	4	83037626	83069292		ENSACAG00000000747	5	67516578	67555072		ENSACAG00000000746	Un0737	32137	57661
ENSACAG00000000678	Un1023	42607	46807		ENSACAG00000000748	4	15088366	15089347		ENSACAG00000000747	5	67516578	67555072
ENSACAG00000000680	Un0033	878822	896653		ENSACAG00000000751	Un0133	829575	852840		ENSACAG00000000748	4	15088366	15089347
ENSACAG00000000682	Un0371	123117	139652		ENSACAG00000000752	Un0581	37025	50434		ENSACAG00000000750	Un0573	212235	216035
ENSACAG00000000683	Un0623	146	7567		ENSACAG00000000755	1	227568998	227597554		ENSACAG00000000751	Un0133	829575	852840
ENSACAG00000000684	Un0125	6557	7911		ENSACAG00000000756	Un0090	1496262	1511942		ENSACAG00000000752	Un0581	37025	50434
ENSACAG00000000685	Un1209	1044	15130		ENSACAG00000000757	Un0368	59522	80683		ENSACAG00000000754	Un0090	1546123	1578092
ENSACAG00000000686	6	11147684	11399722		ENSACAG00000000758	Un0363	469854	475052		ENSACAG00000000755	1	227568998	227597554
ENSACAG00000000687	1	30369127	30425798		ENSACAG00000000759	1	236664064	236738168		ENSACAG00000000756	Un0090	1496262	1511942
ENSACAG00000000688	Un0199	246037	266927		ENSACAG00000000760	Un0054	262193	270327		ENSACAG00000000757	Un0368	59522	80683
ENSACAG00000000689	3	106410993	106444972		ENSACAG00000000761	Un0133	738291	770734		ENSACAG00000000758	Un0363	469854	475052
ENSACAG00000000690	Un0543	147497	178695		ENSACAG00000000762	1	126934250	126958951		ENSACAG00000000759	1	236664064	236738168
ENSACAG00000000693	Un0443	305969	316559		ENSACAG00000000763	2	32192590	32193190		ENSACAG00000000760	Un0054	262193	270327
ENSACAG00000000694	Un0100	1436672	1445577		ENSACAG00000000764	Un0193	674259	681031		ENSACAG00000000761	Un0133	738291	770734
ENSACAG00000000695	Un0119	483175	505133		ENSACAG00000000765	1	220695743	220837937		ENSACAG00000000762	1	126934250	126958951
ENSACAG00000000696	Un0363	393388	405559		ENSACAG00000000766	2	73420137	73424382		ENSACAG00000000763	2	32192590	32193190
ENSACAG00000000697	Un0619	83303	83609		ENSACAG00000000767	1	235477977	235481507		ENSACAG00000000764	Un0193	674259	681031
ENSACAG00000000698	Un0800	452	29882		ENSACAG00000000768	2	32083567	32121042		ENSACAG00000000765	1	220695743	220837937
ENSACAG00000000701	Un0619	146371	158374		ENSACAG00000000769	2	20823672	20887855		ENSACAG00000000766	2	73420137	73424382
ENSACAG00000000703	Un0386	368288	382308		ENSACAG00000000770	2	41922398	41939905		ENSACAG00000000767	1	235477977	235481507
ENSACAG00000000704	Un0697	105903	118649		ENSACAG00000000771	Un0194	404714	407567		ENSACAG00000000768	2	32083567	32121042
ENSACAG00000000705	Un0666	25094	39720		ENSACAG00000000772	Un0019	2418287	2452137		ENSACAG00000000769	2	20823672	20887855
ENSACAG00000000706	Un0022	2757197	2759471		ENSACAG00000000773	Un0194	613229	672538		ENSACAG00000000770	2	41922398	41939905
ENSACAG00000000711	Un0971	8717	60037		ENSACAG00000000774	4	68484461	68493762		ENSACAG00000000771	Un0194	404714	407567
ENSACAG00000000712	6	38150666	38192835		ENSACAG00000000776	3	30545598	30557980		ENSACAG00000000772	Un0019	2418287	2452137
ENSACAG00000000713	2	134771797	134801269		ENSACAG00000000777	3	118742744	118753112		ENSACAG00000000773	Un0194	613229	672538
ENSACAG00000000714	Un0022	1899783	1965669		ENSACAG00000000778	Un0347	423521	438384		ENSACAG00000000774	4	68484461	68493762
ENSACAG00000000715	Un4561	2560	4951		ENSACAG00000000779	3	15721964	15733029		ENSACAG00000000776	3	30545598	30557980
ENSACAG00000000716	b	3261790	3267839		ENSACAG00000000780	1	235435261	235473606		ENSACAG00000000777	3	118742744	118753112
ENSACAG00000000718	Un0033	1219262	1297664		ENSACAG00000000781	Un0706	18766	81386		ENSACAG00000000778	Un0347	423521	438384
ENSACAG00000000719	3	70733356	70767324		ENSACAG00000000782	4	83245933	83407356		ENSACAG00000000779	3	15721964	15733029
ENSACAG00000000720	Un0196	38989	41911		ENSACAG00000000783	2	73364146	73387116		ENSACAG00000000780	1	235435261	235473606
ENSACAG00000000723	Un0841	23554	32896		ENSACAG00000000786	Un2074	4961	7751		ENSACAG00000000781	Un0706	18766	81386
ENSACAG00000000724	Un0286	78374	134508		ENSACAG00000000787	Un0443	251452	268700		ENSACAG00000000782	4	83245933	83407356
ENSACAG00000000725	1	236613087	236614089		ENSACAG00000000788	2	164417097	164436585		ENSACAG00000000783	2	73364146	73387116
ENSACAG00000000726	Un0193	640740	651451		ENSACAG00000000789	Un0040	119640	137426		ENSACAG00000000786	Un2074	4961	7751
ENSACAG00000000727	Un0363	410632	415802		ENSACAG00000000790	1	89361221	89472941		ENSACAG00000000787	Un0443	251452	268700
ENSACAG00000000728	1	220937627	220940399		ENSACAG00000000791	Un0046	1108140	1112718		ENSACAG00000000788	2	164417097	164436585
ENSACAG00000000729	4	68577653	68592179		ENSACAG00000000792	Un0019	2517355	2526401		ENSACAG00000000789	Un0040	119640	137426
ENSACAG00000000730	Un0946	27319	59433		ENSACAG00000000793	Un0133	474794	508304		ENSACAG00000000790	1	89361221	89472941
ENSACAG00000000731	1	220848368	220864879		ENSACAG00000000794	Un0666	9804	19722		ENSACAG00000000791	Un0046	1108140	1112718
ENSACAG00000000732	1	236627427	236651970		ENSACAG00000000795	1	96949459	96950527		ENSACAG00000000792	Un0019	2517355	2526401
ENSACAG00000000733	Un0194	397349	421716		ENSACAG00000000796	Un2074	8237	9420		ENSACAG00000000793	Un0133	474794	508304
ENSACAG00000000734	Un0058	1282211	1296894		ENSACAG00000000797	Un0252	188905	195151		ENSACAG00000000794	Un0666	9804	19722
ENSACAG00000000735	3	118552748	118577718		ENSACAG00000000798	3	70670378	70683145		ENSACAG00000000795	1	96949459	96950527
ENSACAG00000000736	Un0252	158377	174181		ENSACAG00000000799	3	52470177	52476499		ENSACAG00000000796	Un2074	8237	9420
ENSACAG00000000737	Un0196	52513	80863		ENSACAG00000000800	Un1104	24901	41258		ENSACAG00000000797	Un0252	188905	195151
ENSACAG00000000738	Un2405	6979	14305		ENSACAG00000000801	1	48501095	48503006		ENSACAG00000000798	3	70670378	70683145
ENSACAG00000000739	3	30562833	30571275		ENSACAG00000000802	5	51170777	51232985		ENSACAG00000000799	3	52470177	52476499
ENSACAG00000000740	Un1209	38484	40993		ENSACAG00000000803	5	67502236	67504238		ENSACAG00000000800	Un1104	24901	41258
ENSACAG00000000741	5	74122867	74215000		ENSACAG00000000804	1	96800054	96850914		ENSACAG00000000801	1	48501095	48503006
ENSACAG00000000744	1	222126320	222132156		ENSACAG00000000805	Un0019	2744204	2750273		ENSACAG00000000802	5	51170777	51232985
ENSACAG00000000745	Un0175	1022709	1047457		ENSACAG00000000808	2	134653203	134682880		ENSACAG00000000803	5	67502236	67504238
ENSACAG00000000746	Un0737	32137	57661		ENSACAG00000000810	Un0175	1061230	1076263		ENSACAG00000000804	1	96800054	96850914
ENSACAG00000000747	5	67516578	67555072		ENSACAG00000000811	3	52415896	52466802		ENSACAG00000000805	Un0019	2744204	2750273
ENSACAG00000000748	4	15088366	15089347		ENSACAG00000000812	Un0299	472436	479888		ENSACAG00000000808	2	134653203	134682880
ENSACAG00000000749	4	14982134	14996769		ENSACAG00000000815	Un0031	1603555	1614876		ENSACAG00000000810	Un0175	1061230	1076263
ENSACAG00000000750	Un0573	212235	216035		ENSACAG00000000816	Un0697	64282	97855		ENSACAG00000000811	3	52415896	52466802
ENSACAG00000000751	Un0133	829575	852840		ENSACAG00000000818	5	90152591	90170726		ENSACAG00000000812	Un0299	472436	479888
ENSACAG00000000752	Un0581	37025	50434		ENSACAG00000000820	4	68480487	68480613		ENSACAG00000000815	Un0031	1603555	1614876
ENSACAG00000000754	Un0090	1546123	1578092		ENSACAG00000000821	4	68268412	68278260		ENSACAG00000000816	Un0697	64282	97855
ENSACAG00000000755	1	227568998	227597554		ENSACAG00000000822	1	222148131	222174973		ENSACAG00000000818	5	90152591	90170726
ENSACAG00000000756	Un0090	1496262	1511942		ENSACAG00000000824	1	126820404	126827840		ENSACAG00000000820	4	68480487	68480613
ENSACAG00000000757	Un0368	59522	80683		ENSACAG00000000825	3	88477074	88592008		ENSACAG00000000821	4	68268412	68278260
ENSACAG00000000758	Un0363	469854	475052		ENSACAG00000000827	3	118784437	118785281		ENSACAG00000000822	1	222148131	222174973
ENSACAG00000000759	1	236664064	236738168		ENSACAG00000000828	3	118836983	118888217		ENSACAG00000000824	1	126820404	126827840
ENSACAG00000000760	Un0054	262193	270327		ENSACAG00000000829	Un3025	2116	11132		ENSACAG00000000825	3	88477074	88592008
ENSACAG00000000761	Un0133	738291	770734		ENSACAG00000000830	1	252872477	252911788		ENSACAG00000000827	3	118784437	118785281
ENSACAG00000000762	1	126934250	126958951		ENSACAG00000000831	3	15508197	15552409		ENSACAG00000000828	3	118836983	118888217
ENSACAG00000000763	2	32192590	32193190		ENSACAG00000000833	Un0133	391190	403443		ENSACAG00000000829	Un3025	2116	11132
ENSACAG00000000764	Un0193	674259	681031		ENSACAG00000000834	Un0214	774471	779332		ENSACAG00000000830	1	252872477	252911788
ENSACAG00000000765	1	220695743	220837937		ENSACAG00000000836	1	222205571	222209856		ENSACAG00000000831	3	15508197	15552409
ENSACAG00000000766	2	73420137	73424382		ENSACAG00000000837	Un0581	61763	76137		ENSACAG00000000833	Un0133	391190	403443
ENSACAG00000000767	1	235477977	235481507		ENSACAG00000000839	1	129353213	129360482		ENSACAG00000000834	Un0214	774471	779332
ENSACAG00000000768	2	32083567	32121042		ENSACAG00000000840	2	134620944	134641580		ENSACAG00000000835	Un0857	100276	107069
ENSACAG00000000769	2	20823672	20887855		ENSACAG00000000843	Un0058	1330016	1338007		ENSACAG00000000836	1	222205571	222209856
ENSACAG00000000770	2	41922398	41939905		ENSACAG00000000847	3	63150692	63176294		ENSACAG00000000837	Un0581	61763	76137
ENSACAG00000000772	Un0019	2418287	2452137		ENSACAG00000000848	Un0283	535570	548012		ENSACAG00000000839	1	129353213	129360482
ENSACAG00000000773	Un0194	613229	672538		ENSACAG00000000850	6	38076269	38148027		ENSACAG00000000840	2	134620944	134641580
ENSACAG00000000774	4	68484461	68493762		ENSACAG00000000851	5	67476483	67490020		ENSACAG00000000843	Un0058	1330016	1338007
ENSACAG00000000776	3	30545598	30557980		ENSACAG00000000853	6	35557041	35583126		ENSACAG00000000847	3	63150692	63176294
ENSACAG00000000777	3	118742744	118753112		ENSACAG00000000855	1	45349839	45368928		ENSACAG00000000848	Un0283	535570	548012
ENSACAG00000000778	Un0347	423521	438384		ENSACAG00000000856	1	126748970	126774056		ENSACAG00000000850	6	38076269	38148027
ENSACAG00000000779	3	15721964	15733029		ENSACAG00000000857	4	70255882	70299218		ENSACAG00000000851	5	67476483	67490020
ENSACAG00000000780	1	235435261	235473606		ENSACAG00000000858	Un0031	1466042	1524533		ENSACAG00000000853	6	35557041	35583126
ENSACAG00000000781	Un0706	18766	81386		ENSACAG00000000859	Un2501	410	12967		ENSACAG00000000855	1	45349839	45368928
ENSACAG00000000782	4	83245933	83407356		ENSACAG00000000860	Un0040	36657	90468		ENSACAG00000000856	1	126748970	126774056
ENSACAG00000000783	2	73364146	73387116		ENSACAG00000000861	Un0204	832782	840663		ENSACAG00000000858	Un0031	1466042	1524533
ENSACAG00000000786	Un2074	4961	7751		ENSACAG00000000862	3	52379516	52401155		ENSACAG00000000859	Un2501	410	12967
ENSACAG00000000787	Un0443	251452	268700		ENSACAG00000000864	3	106551561	106661854		ENSACAG00000000860	Un0040	36657	90468
ENSACAG00000000788	2	164417097	164436585		ENSACAG00000000866	Un0103	997659	1031725		ENSACAG00000000861	Un0204	832782	840663
ENSACAG00000000789	Un0040	119640	137426		ENSACAG00000000867	1	126740006	126745627		ENSACAG00000000862	3	52379516	52401155
ENSACAG00000000790	1	89361221	89472941		ENSACAG00000000868	Un0577	50125	66055		ENSACAG00000000864	3	106551561	106661854
ENSACAG00000000791	Un0046	1108140	1112718		ENSACAG00000000869	Un1272	31307	35751		ENSACAG00000000866	Un0103	997659	1031725
ENSACAG00000000792	Un0019	2517355	2526401		ENSACAG00000000870	1	129332806	129343404		ENSACAG00000000867	1	126740006	126745627
ENSACAG00000000793	Un0133	474794	508304		ENSACAG00000000871	1	126710220	126729839		ENSACAG00000000868	Un0577	50125	66055
ENSACAG00000000794	Un0666	9804	19722		ENSACAG00000000876	3	30506144	30534255		ENSACAG00000000869	Un1272	31307	35751
ENSACAG00000000795	1	96949459	96950527		ENSACAG00000000877	6	35524799	35549420		ENSACAG00000000870	1	129332806	129343404
ENSACAG00000000796	Un2074	8237	9420		ENSACAG00000000878	Un0119	570279	578337		ENSACAG00000000871	1	126710220	126729839
ENSACAG00000000797	Un0252	188905	195151		ENSACAG00000000882	Un0252	233419	277455		ENSACAG00000000872	3	166700229	166879358
ENSACAG00000000798	3	70670378	70683145		ENSACAG00000000883	c	7041639	7109639		ENSACAG00000000874	Un0796	114010	127496
ENSACAG00000000799	3	52470177	52476499		ENSACAG00000000884	Un1301	1691	32948		ENSACAG00000000875	Un0443	211684	214909
ENSACAG00000000800	Un1104	24901	41258		ENSACAG00000000885	Un0046	1051505	1075559		ENSACAG00000000876	3	30506144	30534255
ENSACAG00000000801	1	48501095	48503006		ENSACAG00000000886	3	63048859	63060695		ENSACAG00000000877	6	35524799	35549420
ENSACAG00000000802	5	51170777	51232985		ENSACAG00000000888	Un0046	1037184	1042737		ENSACAG00000000879	Un0119	623564	636049
ENSACAG00000000803	5	67502236	67504238		ENSACAG00000000889	Un0620	41532	127435		ENSACAG00000000882	Un0252	233419	277455
ENSACAG00000000804	1	96800054	96850914		ENSACAG00000000891	Un0160	543024	801597		ENSACAG00000000883	c	7041639	7109639
ENSACAG00000000805	Un0019	2744204	2750273		ENSACAG00000000892	Un0090	1475760	1490100		ENSACAG00000000885	Un0046	1051505	1075559
ENSACAG00000000808	2	134653203	134682880		ENSACAG00000000896	1	222223310	222265816		ENSACAG00000000886	3	63048859	63060695
ENSACAG00000000810	Un0175	1061230	1076263		ENSACAG00000000900	5	90092448	90138312		ENSACAG00000000888	Un0046	1037184	1042737
ENSACAG00000000811	3	52415896	52466802		ENSACAG00000000902	Un0336	280996	282052		ENSACAG00000000889	Un0620	41532	127435
ENSACAG00000000812	Un0299	472436	479888		ENSACAG00000000904	Un0194	732807	737573		ENSACAG00000000891	Un0160	543024	801597
ENSACAG00000000813	Un0400	3408	48441		ENSACAG00000000907	3	51988963	52095970		ENSACAG00000000892	Un0090	1475760	1490100
ENSACAG00000000815	Un0031	1603555	1614876		ENSACAG00000000908	Un0841	42207	55339		ENSACAG00000000893	Un0033	1432912	1489358
ENSACAG00000000816	Un0697	64282	97855		ENSACAG00000000911	Un0271	586736	651541		ENSACAG00000000896	1	222223310	222265816
ENSACAG00000000818	5	90152591	90170726		ENSACAG00000000912	Un0336	217913	218900		ENSACAG00000000897	3	70644309	70660240
ENSACAG00000000820	4	68480487	68480613		ENSACAG00000000914	Un0204	841991	846466		ENSACAG00000000899	2	73309340	73348730
ENSACAG00000000821	4	68268412	68278260		ENSACAG00000000915	2	31881525	31882914		ENSACAG00000000900	5	90092448	90138312
ENSACAG00000000822	1	222148131	222174973		ENSACAG00000000916	2	49095336	49123764		ENSACAG00000000902	Un0336	280996	282052
ENSACAG00000000824	1	126820404	126827840		ENSACAG00000000917	Un0367	44536	59343		ENSACAG00000000904	Un0194	732807	737573
ENSACAG00000000825	3	88477074	88592008		ENSACAG00000000918	3	118907146	118944719		ENSACAG00000000905	Un0272	630928	647703
ENSACAG00000000827	3	118784437	118785281		ENSACAG00000000919	3	30476964	30501944		ENSACAG00000000907	3	51988963	52095970
ENSACAG00000000828	3	118836983	118888217		ENSACAG00000000920	3	63021293	63043660		ENSACAG00000000908	Un0841	42207	55339
ENSACAG00000000829	Un3025	2116	11132		ENSACAG00000000921	Un0008	4570688	4621309		ENSACAG00000000910	Un0336	257140	257740
ENSACAG00000000830	1	252872477	252911788		ENSACAG00000000922	2	31726260	31753920		ENSACAG00000000911	Un0271	586736	651541
ENSACAG00000000831	3	15508197	15552409		ENSACAG00000000923	Un0022	1823986	1856464		ENSACAG00000000912	Un0336	217913	218900
ENSACAG00000000833	Un0133	391190	403443		ENSACAG00000000927	Un1602	14876	23358		ENSACAG00000000914	Un0204	841991	846466
ENSACAG00000000834	Un0214	774471	779332		ENSACAG00000000928	6	64899000	64931375		ENSACAG00000000915	2	31881525	31882914
ENSACAG00000000835	Un0857	100276	107069		ENSACAG00000000930	Un0046	1007692	1032665		ENSACAG00000000917	Un0367	44536	59343
ENSACAG00000000836	1	222205571	222209856		ENSACAG00000000931	2	49140660	49208191		ENSACAG00000000919	3	30476964	30501944
ENSACAG00000000837	Un0581	61763	76137		ENSACAG00000000932	Un0627	32165	46166		ENSACAG00000000920	3	63021293	63043660
ENSACAG00000000839	1	129353213	129360482		ENSACAG00000000933	Un0749	96074	98567		ENSACAG00000000921	Un0008	4570688	4621309
ENSACAG00000000840	2	134620944	134641580		ENSACAG00000000935	3	86244216	86252466		ENSACAG00000000922	2	31726260	31753920
ENSACAG00000000843	Un0058	1330016	1338007		ENSACAG00000000936	Un0259	587194	612449		ENSACAG00000000923	Un0022	1823986	1856464
ENSACAG00000000847	3	63150692	63176294		ENSACAG00000000939	Un0443	201003	207339		ENSACAG00000000927	Un1602	14876	23358
ENSACAG00000000848	Un0283	535570	548012		ENSACAG00000000940	Un0371	93504	100436		ENSACAG00000000928	6	64899000	64931375
ENSACAG00000000850	6	38076269	38148027		ENSACAG00000000941	4	52527446	52637496		ENSACAG00000000930	Un0046	1007692	1032665
ENSACAG00000000851	5	67476483	67490020		ENSACAG00000000942	Un0749	86356	94655		ENSACAG00000000931	2	49140660	49208191
ENSACAG00000000853	6	35557041	35583126		ENSACAG00000000943	Un0018	1632877	1734689		ENSACAG00000000932	Un0627	32165	46166
ENSACAG00000000855	1	45349839	45368928		ENSACAG00000000944	Un1700	506	13081		ENSACAG00000000933	Un0749	96074	98567
ENSACAG00000000856	1	126748970	126774056		ENSACAG00000000945	Un0299	540593	548009		ENSACAG00000000935	3	86244216	86252466
ENSACAG00000000857	4	70255882	70299218		ENSACAG00000000946	2	49223423	49249225		ENSACAG00000000936	Un0259	587194	612449
ENSACAG00000000858	Un0031	1466042	1524533		ENSACAG00000000947	6	10823011	10846946		ENSACAG00000000937	Un0722	4281	29807
ENSACAG00000000859	Un2501	410	12967		ENSACAG00000000948	3	86179554	86209940		ENSACAG00000000939	Un0443	201003	207339
ENSACAG00000000860	Un0040	36657	90468		ENSACAG00000000949	3	88396607	88432345		ENSACAG00000000940	Un0371	93504	100436
ENSACAG00000000861	Un0204	832782	840663		ENSACAG00000000951	5	67443946	67459559		ENSACAG00000000941	4	52527446	52637496
ENSACAG00000000862	3	52379516	52401155		ENSACAG00000000952	Un0336	181072	190424		ENSACAG00000000942	Un0749	86356	94655
ENSACAG00000000864	3	106551561	106661854		ENSACAG00000000953	6	35488354	35498142		ENSACAG00000000943	Un0018	1632877	1734689
ENSACAG00000000866	Un0103	997659	1031725		ENSACAG00000000954	3	86073653	86095118		ENSACAG00000000944	Un1700	506	13081
ENSACAG00000000867	1	126740006	126745627		ENSACAG00000000955	4	70392295	70481471		ENSACAG00000000945	Un0299	540593	548009
ENSACAG00000000868	Un0577	50125	66055		ENSACAG00000000956	1	143807653	143822100		ENSACAG00000000946	2	49223423	49249225
ENSACAG00000000869	Un1272	31307	35751		ENSACAG00000000957	Un0371	65962	73522		ENSACAG00000000947	6	10823011	10846946
ENSACAG00000000870	1	129332806	129343404		ENSACAG00000000960	Un0577	71313	177633		ENSACAG00000000948	3	86179554	86209940
ENSACAG00000000871	1	126710220	126729839		ENSACAG00000000961	Un0386	405282	405513		ENSACAG00000000949	3	88396607	88432345
ENSACAG00000000872	3	166700229	166879358		ENSACAG00000000963	1	129281064	129329915		ENSACAG00000000951	5	67443946	67459559
ENSACAG00000000875	Un0443	211684	214909		ENSACAG00000000965	1	129151297	129207404		ENSACAG00000000952	Un0336	181072	190424
ENSACAG00000000876	3	30506144	30534255		ENSACAG00000000966	Un0022	1670467	1694502		ENSACAG00000000953	6	35488354	35498142
ENSACAG00000000877	6	35524799	35549420		ENSACAG00000000967	Un0204	850856	857254		ENSACAG00000000955	4	70392295	70481471
ENSACAG00000000879	Un0119	623564	636049		ENSACAG00000000969	3	85998626	86019561		ENSACAG00000000957	Un0371	65962	73522
ENSACAG00000000882	Un0252	233419	277455		ENSACAG00000000970	Un0620	183327	201709		ENSACAG00000000958	Un0118	386572	387550
ENSACAG00000000883	c	7041639	7109639		ENSACAG00000000971	3	30415055	30434293		ENSACAG00000000960	Un0577	71313	177633
ENSACAG00000000885	Un0046	1051505	1075559		ENSACAG00000000972	Un0737	67127	76309		ENSACAG00000000961	Un0386	405282	405513
ENSACAG00000000886	3	63048859	63060695		ENSACAG00000000973	1	235399565	235422186		ENSACAG00000000963	1	129281064	129329915
ENSACAG00000000888	Un0046	1037184	1042737		ENSACAG00000000974	4	68195934	68231662		ENSACAG00000000965	1	129151297	129207404
ENSACAG00000000889	Un0620	41532	127435		ENSACAG00000000975	1	220630602	220682767		ENSACAG00000000966	Un0022	1670467	1694502
ENSACAG00000000891	Un0160	543024	801597		ENSACAG00000000976	Un0749	67070	68189		ENSACAG00000000969	3	85998626	86019561
ENSACAG00000000892	Un0090	1475760	1490100		ENSACAG00000000977	2	164385013	164406106		ENSACAG00000000970	Un0620	183327	201709
ENSACAG00000000893	Un0033	1432912	1489358		ENSACAG00000000978	2	42153882	42312813		ENSACAG00000000971	3	30415055	30434293
ENSACAG00000000895	Un3602	20	5304		ENSACAG00000000979	5	67388937	67427695		ENSACAG00000000972	Un0737	67127	76309
ENSACAG00000000896	1	222223310	222265816		ENSACAG00000000982	Un0749	6173	40055		ENSACAG00000000973	1	235399565	235422186
ENSACAG00000000897	3	70644309	70660240		ENSACAG00000000983	Un3511	480	9487		ENSACAG00000000974	4	68195934	68231662
ENSACAG00000000899	2	73309340	73348730		ENSACAG00000000985	1	204368934	204372397		ENSACAG00000000975	1	220630602	220682767
ENSACAG00000000900	5	90092448	90138312		ENSACAG00000000986	Un0305	97460	109595		ENSACAG00000000976	Un0749	67070	68189
ENSACAG00000000902	Un0336	280996	282052		ENSACAG00000000987	Un0118	475268	518687		ENSACAG00000000977	2	164385013	164406106
ENSACAG00000000904	Un0194	732807	737573		ENSACAG00000000988	6	35451518	35474373		ENSACAG00000000978	2	42153882	42312813
ENSACAG00000000905	Un0272	630928	647703		ENSACAG00000000989	Un0581	80701	85115		ENSACAG00000000979	5	67388937	67427695
ENSACAG00000000907	3	51988963	52095970		ENSACAG00000000991	Un0581	103683	111200		ENSACAG00000000982	Un0749	6173	40055
ENSACAG00000000908	Un0841	42207	55339		ENSACAG00000000992	Un0231	5917	9674		ENSACAG00000000983	Un3511	480	9487
ENSACAG00000000911	Un0271	586736	651541		ENSACAG00000000994	3	62976205	63008233		ENSACAG00000000985	1	204368934	204372397
ENSACAG00000000912	Un0336	217913	218900		ENSACAG00000000996	Un0697	38147	55031		ENSACAG00000000986	Un0305	97460	109595
ENSACAG00000000914	Un0204	841991	846466		ENSACAG00000000999	1	126676458	126687300		ENSACAG00000000987	Un0118	475268	518687
ENSACAG00000000915	2	31881525	31882914		ENSACAG00000001000	Un0003	9000407	9001133		ENSACAG00000000988	6	35451518	35474373
ENSACAG00000000916	2	49095336	49123764		ENSACAG00000001002	Un0112	1645443	1646451		ENSACAG00000000989	Un0581	80701	85115
ENSACAG00000000917	Un0367	44536	59343		ENSACAG00000001003	Un0199	76258	128702		ENSACAG00000000991	Un0581	103683	111200
ENSACAG00000000918	3	118907146	118944719		ENSACAG00000001004	3	51856070	51884529		ENSACAG00000000992	Un0231	5917	9674
ENSACAG00000000919	3	30476964	30501944		ENSACAG00000001005	Un0737	105388	113090		ENSACAG00000000993	Un0133	382816	387553
ENSACAG00000000920	3	63021293	63043660		ENSACAG00000001006	Un0112	1622910	1633855		ENSACAG00000000994	3	62976205	63008233
ENSACAG00000000921	Un0008	4570688	4621309		ENSACAG00000001008	5	74839793	74851337		ENSACAG00000000996	Un0697	38147	55031
ENSACAG00000000922	2	31726260	31753920		ENSACAG00000001010	Un2199	1723	3019		ENSACAG00000000998	3	186664833	186669416
ENSACAG00000000923	Un0022	1823986	1856464		ENSACAG00000001012	Un0367	231541	246464		ENSACAG00000000999	1	126676458	126687300
ENSACAG00000000927	Un1602	14876	23358		ENSACAG00000001014	Un0748	963	31399		ENSACAG00000001000	Un0003	9000407	9001133
ENSACAG00000000928	6	64899000	64931375		ENSACAG00000001015	Un0578	32021	36559		ENSACAG00000001002	Un0112	1645443	1646451
ENSACAG00000000930	Un0046	1007692	1032665		ENSACAG00000001016	2	20639197	20642735		ENSACAG00000001003	Un0199	76258	128702
ENSACAG00000000931	2	49140660	49208191		ENSACAG00000001017	Un4292	26	6069		ENSACAG00000001005	Un0737	105388	113090
ENSACAG00000000932	Un0627	32165	46166		ENSACAG00000001020	Un0440	40292	42818		ENSACAG00000001006	Un0112	1622910	1633855
ENSACAG00000000933	Un0749	96074	98567		ENSACAG00000001021	Un0018	1855672	1873807		ENSACAG00000001008	5	74839793	74851337
ENSACAG00000000935	3	86244216	86252466		ENSACAG00000001024	Un0336	62342	72968		ENSACAG00000001010	Un2199	1723	3019
ENSACAG00000000936	Un0259	587194	612449		ENSACAG00000001025	2	49343465	49355994		ENSACAG00000001012	Un0367	231541	246464
ENSACAG00000000937	Un0722	4281	29807		ENSACAG00000001026	2	49377321	49400518		ENSACAG00000001014	Un0748	963	31399
ENSACAG00000000939	Un0443	201003	207339		ENSACAG00000001027	Un0371	28660	61017		ENSACAG00000001015	Un0578	32021	36559
ENSACAG00000000940	Un0371	93504	100436		ENSACAG00000001028	Un0741	82010	107943		ENSACAG00000001016	2	20639197	20642735
ENSACAG00000000941	4	52527446	52637496		ENSACAG00000001030	3	202336720	202337560		ENSACAG00000001020	Un0440	40292	42818
ENSACAG00000000942	Un0749	86356	94655		ENSACAG00000001031	3	186371881	186396636		ENSACAG00000001021	Un0018	1855672	1873807
ENSACAG00000000943	Un0018	1632877	1734689		ENSACAG00000001032	3	202284668	202296346		ENSACAG00000001023	1	6736996	6737721
ENSACAG00000000944	Un1700	506	13081		ENSACAG00000001033	Un0741	7225	12397		ENSACAG00000001024	Un0336	62342	72968
ENSACAG00000000945	Un0299	540593	548009		ENSACAG00000001034	Un0119	705018	715600		ENSACAG00000001025	2	49343465	49355994
ENSACAG00000000946	2	49223423	49249225		ENSACAG00000001036	Un0038	1670702	1673086		ENSACAG00000001026	2	49377321	49400518
ENSACAG00000000947	6	10823011	10846946		ENSACAG00000001037	Un0204	860255	887631		ENSACAG00000001027	Un0371	28660	61017
ENSACAG00000000948	3	86179554	86209940		ENSACAG00000001039	Un0283	592788	603101		ENSACAG00000001028	Un0741	82010	107943
ENSACAG00000000949	3	88396607	88432345		ENSACAG00000001040	2	49499758	49545416		ENSACAG00000001031	3	186371881	186396636
ENSACAG00000000951	5	67443946	67459559		ENSACAG00000001042	Un0627	51164	66578		ENSACAG00000001032	3	202284668	202296346
ENSACAG00000000952	Un0336	181072	190424		ENSACAG00000001044	1	126546386	126600869		ENSACAG00000001033	Un0741	7225	12397
ENSACAG00000000953	6	35488354	35498142		ENSACAG00000001045	Un0090	1470213	1470832		ENSACAG00000001034	Un0119	705018	715600
ENSACAG00000000954	3	86073653	86095118		ENSACAG00000001046	Un0204	894481	902029		ENSACAG00000001036	Un0038	1670702	1673086
ENSACAG00000000955	4	70392295	70481471		ENSACAG00000001047	5	74920545	74975774		ENSACAG00000001037	Un0204	860255	887631
ENSACAG00000000956	1	143807653	143822100		ENSACAG00000001048	2	73157191	73173361		ENSACAG00000001039	Un0283	592788	603101
ENSACAG00000000957	Un0371	65962	73522		ENSACAG00000001049	Un0440	96647	253789		ENSACAG00000001040	2	49499758	49545416
ENSACAG00000000958	Un0118	386572	387550		ENSACAG00000001050	Un0103	966731	978156		ENSACAG00000001044	1	126546386	126600869
ENSACAG00000000959	5	90037555	90051365		ENSACAG00000001052	2	31523286	31553887		ENSACAG00000001045	Un0090	1470213	1470832
ENSACAG00000000960	Un0577	71313	177633		ENSACAG00000001053	Un0090	1466613	1468892		ENSACAG00000001046	Un0204	894481	902029
ENSACAG00000000961	Un0386	405282	405513		ENSACAG00000001054	4	70536231	70583732		ENSACAG00000001047	5	74920545	74975774
ENSACAG00000000963	1	129281064	129329915		ENSACAG00000001055	Un1602	392	11448		ENSACAG00000001048	2	73157191	73173361
ENSACAG00000000965	1	129151297	129207404		ENSACAG00000001056	Un0090	1414835	1458704		ENSACAG00000001050	Un0103	966731	978156
ENSACAG00000000966	Un0022	1670467	1694502		ENSACAG00000001057	Un1090	9654	12841		ENSACAG00000001052	2	31523286	31553887
ENSACAG00000000967	Un0204	850856	857254		ENSACAG00000001058	Un1144	1784	43051		ENSACAG00000001053	Un0090	1466613	1468892
ENSACAG00000000969	3	85998626	86019561		ENSACAG00000001059	Un0418	286780	306880		ENSACAG00000001054	4	70536231	70583732
ENSACAG00000000970	Un0620	183327	201709		ENSACAG00000001061	Un0418	312694	316602		ENSACAG00000001055	Un1602	392	11448
ENSACAG00000000971	3	30415055	30434293		ENSACAG00000001063	Un0193	687401	694400		ENSACAG00000001056	Un0090	1414835	1458704
ENSACAG00000000972	Un0737	67127	76309		ENSACAG00000001067	1	235374915	235391934		ENSACAG00000001058	Un1144	1784	43051
ENSACAG00000000973	1	235399565	235422186		ENSACAG00000001068	Un1450	15211	18400		ENSACAG00000001059	Un0418	286780	306880
ENSACAG00000000974	4	68195934	68231662		ENSACAG00000001069	Un0565	128213	151079		ENSACAG00000001061	Un0418	312694	316602
ENSACAG00000000975	1	220630602	220682767		ENSACAG00000001070	Un0280	420715	487336		ENSACAG00000001063	Un0193	687401	694400
ENSACAG00000000976	Un0749	67070	68189		ENSACAG00000001072	1	96763399	96784343		ENSACAG00000001067	1	235374915	235391934
ENSACAG00000000977	2	164385013	164406106		ENSACAG00000001073	Un0347	229805	239102		ENSACAG00000001068	Un1450	15211	18400
ENSACAG00000000978	2	42153882	42312813		ENSACAG00000001074	Un0578	62729	64685		ENSACAG00000001069	Un0565	128213	151079
ENSACAG00000000979	5	67388937	67427695		ENSACAG00000001075	6	10702876	10734131		ENSACAG00000001070	Un0280	420715	487336
ENSACAG00000000982	Un0749	6173	40055		ENSACAG00000001076	1	88971791	88972871		ENSACAG00000001072	1	96763399	96784343
ENSACAG00000000984	3	70585895	70631160		ENSACAG00000001078	Un1276	2941	16420		ENSACAG00000001073	Un0347	229805	239102
ENSACAG00000000985	1	204368934	204372397		ENSACAG00000001080	1	236826315	236852908		ENSACAG00000001074	Un0578	62729	64685
ENSACAG00000000986	Un0305	97460	109595		ENSACAG00000001081	Un0368	1331	9912		ENSACAG00000001076	1	88971791	88972871
ENSACAG00000000987	Un0118	475268	518687		ENSACAG00000001082	Un0098	383166	399610		ENSACAG00000001078	Un1276	2941	16420
ENSACAG00000000988	6	35451518	35474373		ENSACAG00000001083	3	186424391	186439477		ENSACAG00000001080	1	236826315	236852908
ENSACAG00000000989	Un0581	80701	85115		ENSACAG00000001084	Un0038	1723996	1763566		ENSACAG00000001081	Un0368	1331	9912
ENSACAG00000000991	Un0581	103683	111200		ENSACAG00000001085	Un0578	144838	157783		ENSACAG00000001082	Un0098	383166	399610
ENSACAG00000000992	Un0231	5917	9674		ENSACAG00000001088	Un0018	1884223	1896039		ENSACAG00000001083	3	186424391	186439477
ENSACAG00000000993	Un0133	382816	387553		ENSACAG00000001089	1	88909848	88940115		ENSACAG00000001084	Un0038	1723996	1763566
ENSACAG00000000994	3	62976205	63008233		ENSACAG00000001090	Un0326	245676	247579		ENSACAG00000001085	Un0578	144838	157783
ENSACAG00000000996	Un0697	38147	55031		ENSACAG00000001091	Un0326	251326	275315		ENSACAG00000001087	Un0543	233240	243144
ENSACAG00000000999	1	126676458	126687300		ENSACAG00000001093	Un0098	219299	249259		ENSACAG00000001088	Un0018	1884223	1896039
ENSACAG00000001000	Un0003	9000407	9001133		ENSACAG00000001095	Un1450	22786	27307		ENSACAG00000001089	1	88909848	88940115
ENSACAG00000001002	Un0112	1645443	1646451		ENSACAG00000001096	Un0231	35701	73204		ENSACAG00000001090	Un0326	245676	247579
ENSACAG00000001003	Un0199	76258	128702		ENSACAG00000001097	3	202240802	202241881		ENSACAG00000001091	Un0326	251326	275315
ENSACAG00000001004	3	51856070	51884529		ENSACAG00000001098	3	202192842	202221488		ENSACAG00000001093	Un0098	219299	249259
ENSACAG00000001005	Un0737	105388	113090		ENSACAG00000001099	5	89977413	89989627		ENSACAG00000001095	Un1450	22786	27307
ENSACAG00000001006	Un0112	1622910	1633855		ENSACAG00000001100	2	73136925	73149357		ENSACAG00000001096	Un0231	35701	73204
ENSACAG00000001008	5	74839793	74851337		ENSACAG00000001101	Un0697	12905	27314		ENSACAG00000001097	3	202240802	202241881
ENSACAG00000001012	Un0367	231541	246464		ENSACAG00000001105	1	220522362	220545443		ENSACAG00000001098	3	202192842	202221488
ENSACAG00000001014	Un0748	963	31399		ENSACAG00000001106	Un0418	321012	330348		ENSACAG00000001099	5	89977413	89989627
ENSACAG00000001016	2	20639197	20642735		ENSACAG00000001107	Un1166	54349	56844		ENSACAG00000001100	2	73136925	73149357
ENSACAG00000001017	Un4292	26	6069		ENSACAG00000001108	Un0286	162211	186112		ENSACAG00000001101	Un0697	12905	27314
ENSACAG00000001018	Un0199	1725	40906		ENSACAG00000001109	Un0435	380396	391418		ENSACAG00000001102	Un0578	177498	184133
ENSACAG00000001020	Un0440	40292	42818		ENSACAG00000001110	1	129099162	129110689		ENSACAG00000001105	1	220522362	220545443
ENSACAG00000001021	Un0018	1855672	1873807		ENSACAG00000001111	Un0581	142573	184524		ENSACAG00000001106	Un0418	321012	330348
ENSACAG00000001023	1	6736996	6737721		ENSACAG00000001114	Un0112	1488887	1492629		ENSACAG00000001107	Un1166	54349	56844
ENSACAG00000001024	Un0336	62342	72968		ENSACAG00000001115	Un0803	138292	143216		ENSACAG00000001108	Un0286	162211	186112
ENSACAG00000001025	2	49343465	49355994		ENSACAG00000001116	Un0204	960523	963805		ENSACAG00000001109	Un0435	380396	391418
ENSACAG00000001026	2	49377321	49400518		ENSACAG00000001118	Un0058	1345133	1355050		ENSACAG00000001110	1	129099162	129110689
ENSACAG00000001027	Un0371	28660	61017		ENSACAG00000001121	6	10693322	10695851		ENSACAG00000001111	Un0581	142573	184524
ENSACAG00000001028	Un0741	82010	107943		ENSACAG00000001123	1	128977539	129009311		ENSACAG00000001114	Un0112	1488887	1492629
ENSACAG00000001030	3	202336720	202337560		ENSACAG00000001128	Un0336	17851	21612		ENSACAG00000001115	Un0803	138292	143216
ENSACAG00000001031	3	186371881	186396636		ENSACAG00000001129	3	85844777	85846982		ENSACAG00000001116	Un0204	960523	963805
ENSACAG00000001032	3	202284668	202296346		ENSACAG00000001130	1	222273425	222302502		ENSACAG00000001117	Un0193	700090	720552
ENSACAG00000001033	Un0741	7225	12397		ENSACAG00000001132	Un1166	3530	18023		ENSACAG00000001118	Un0058	1345133	1355050
ENSACAG00000001034	Un0119	705018	715600		ENSACAG00000001134	1	220156105	220199549		ENSACAG00000001121	6	10693322	10695851
ENSACAG00000001035	Un0299	548381	563432		ENSACAG00000001135	3	202082287	202106670		ENSACAG00000001123	1	128977539	129009311
ENSACAG00000001036	Un0038	1670702	1673086		ENSACAG00000001138	Un0272	695101	700742		ENSACAG00000001125	Un6362	3240	4679
ENSACAG00000001037	Un0204	860255	887631		ENSACAG00000001139	1	235280986	235337384		ENSACAG00000001127	Un2994	2139	7124
ENSACAG00000001038	Un0022	1520471	1609235		ENSACAG00000001140	Un0565	168201	181315		ENSACAG00000001128	Un0336	17851	21612
ENSACAG00000001039	Un0283	592788	603101		ENSACAG00000001141	1	220139310	220140732		ENSACAG00000001130	1	222273425	222302502
ENSACAG00000001040	2	49499758	49545416		ENSACAG00000001142	1	220109723	220138088		ENSACAG00000001132	Un1166	3530	18023
ENSACAG00000001042	Un0627	51164	66578		ENSACAG00000001143	Un1605	3669	23794		ENSACAG00000001133	3	85777803	85779264
ENSACAG00000001044	1	126546386	126600869		ENSACAG00000001144	Un0031	1387676	1391837		ENSACAG00000001134	1	220156105	220199549
ENSACAG00000001045	Un0090	1470213	1470832		ENSACAG00000001145	Un0308	410055	486466		ENSACAG00000001135	3	202082287	202106670
ENSACAG00000001046	Un0204	894481	902029		ENSACAG00000001147	Un0429	30862	49325		ENSACAG00000001138	Un0272	695101	700742
ENSACAG00000001047	5	74920545	74975774		ENSACAG00000001148	4	52783717	52828842		ENSACAG00000001139	1	235280986	235337384
ENSACAG00000001048	2	73157191	73173361		ENSACAG00000001149	Un4110	968	5211		ENSACAG00000001140	Un0565	168201	181315
ENSACAG00000001049	Un0440	96647	253789		ENSACAG00000001150	Un0033	1588924	1672311		ENSACAG00000001141	1	220139310	220140732
ENSACAG00000001050	Un0103	966731	978156		ENSACAG00000001151	4	95512691	95535872		ENSACAG00000001142	1	220109723	220138088
ENSACAG00000001052	2	31523286	31553887		ENSACAG00000001152	Un0018	2023627	2034399		ENSACAG00000001143	Un1605	3669	23794
ENSACAG00000001053	Un0090	1466613	1468892		ENSACAG00000001154	4	70591886	70606702		ENSACAG00000001144	Un0031	1387676	1391837
ENSACAG00000001054	4	70536231	70583732		ENSACAG00000001156	1	30267922	30272227		ENSACAG00000001145	Un0308	410055	486466
ENSACAG00000001055	Un1602	392	11448		ENSACAG00000001157	1	245303666	245306723		ENSACAG00000001146	1	245274059	245283362
ENSACAG00000001056	Un0090	1414835	1458704		ENSACAG00000001160	1	25699075	25730719		ENSACAG00000001147	Un0429	30862	49325
ENSACAG00000001057	Un1090	9654	12841		ENSACAG00000001161	4	70676378	70677077		ENSACAG00000001148	4	52783717	52828842
ENSACAG00000001058	Un1144	1784	43051		ENSACAG00000001164	Un0103	871621	947995		ENSACAG00000001149	Un4110	968	5211
ENSACAG00000001059	Un0418	286780	306880		ENSACAG00000001165	Un0271	521084	556078		ENSACAG00000001150	Un0033	1588924	1672311
ENSACAG00000001061	Un0418	312694	316602		ENSACAG00000001166	6	9651280	9661334		ENSACAG00000001151	4	95512691	95535872
ENSACAG00000001062	Un1450	1916	8530		ENSACAG00000001167	Un6334	2100	4231		ENSACAG00000001152	Un0018	2023627	2034399
ENSACAG00000001063	Un0193	687401	694400		ENSACAG00000001168	3	85513146	85531311		ENSACAG00000001154	4	70591886	70606702
ENSACAG00000001067	1	235374915	235391934		ENSACAG00000001169	Un0722	70282	71041		ENSACAG00000001156	1	30267922	30272227
ENSACAG00000001068	Un1450	15211	18400		ENSACAG00000001170	3	70555340	70569559		ENSACAG00000001157	1	245303666	245306723
ENSACAG00000001069	Un0565	128213	151079		ENSACAG00000001171	1	88894884	88908559		ENSACAG00000001160	1	25699075	25730719
ENSACAG00000001070	Un0280	420715	487336		ENSACAG00000001172	Un0722	79475	83133		ENSACAG00000001161	4	70676378	70677077
ENSACAG00000001072	1	96763399	96784343		ENSACAG00000001173	Un0038	2051236	2054749		ENSACAG00000001162	4	70717076	70763366
ENSACAG00000001073	Un0347	229805	239102		ENSACAG00000001174	Un0031	1313233	1336478		ENSACAG00000001164	Un0103	871621	947995
ENSACAG00000001074	Un0578	62729	64685		ENSACAG00000001175	Un0862	51028	72385		ENSACAG00000001165	Un0271	521084	556078
ENSACAG00000001075	6	10702876	10734131		ENSACAG00000001176	Un0722	90472	120423		ENSACAG00000001166	6	9651280	9661334
ENSACAG00000001076	1	88971791	88972871		ENSACAG00000001178	Un0011	2256803	2267500		ENSACAG00000001167	Un6334	2100	4231
ENSACAG00000001078	Un1276	2941	16420		ENSACAG00000001179	Un0633	8625	63014		ENSACAG00000001168	3	85513146	85531311
ENSACAG00000001080	1	236826315	236852908		ENSACAG00000001180	2	164255980	164356861		ENSACAG00000001169	Un0722	70282	71041
ENSACAG00000001081	Un0368	1331	9912		ENSACAG00000001181	Un0308	2506	24177		ENSACAG00000001171	1	88894884	88908559
ENSACAG00000001082	Un0098	383166	399610		ENSACAG00000001182	Un3530	3035	7060		ENSACAG00000001172	Un0722	79475	83133
ENSACAG00000001083	3	186424391	186439477		ENSACAG00000001183	1	242606269	242630524		ENSACAG00000001173	Un0038	2051236	2054749
ENSACAG00000001084	Un0038	1723996	1763566		ENSACAG00000001184	Un0060	1944407	1995648		ENSACAG00000001174	Un0031	1313233	1336478
ENSACAG00000001085	Un0578	144838	157783		ENSACAG00000001185	2	42441899	42489385		ENSACAG00000001175	Un0862	51028	72385
ENSACAG00000001087	Un0543	233240	243144		ENSACAG00000001186	1	30018972	30040594		ENSACAG00000001176	Un0722	90472	120423
ENSACAG00000001088	Un0018	1884223	1896039		ENSACAG00000001187	Un0018	2128848	2135326		ENSACAG00000001178	Un0011	2256803	2267500
ENSACAG00000001089	1	88909848	88940115		ENSACAG00000001188	3	70432109	70470451		ENSACAG00000001179	Un0633	8625	63014
ENSACAG00000001090	Un0326	245676	247579		ENSACAG00000001189	Un0752	64349	112646		ENSACAG00000001180	2	164255980	164356861
ENSACAG00000001091	Un0326	251326	275315		ENSACAG00000001190	Un0252	277964	323012		ENSACAG00000001181	Un0308	2506	24177
ENSACAG00000001093	Un0098	219299	249259		ENSACAG00000001191	2	49552931	49595397		ENSACAG00000001182	Un3530	3035	7060
ENSACAG00000001095	Un1450	22786	27307		ENSACAG00000001192	3	30332173	30412013		ENSACAG00000001183	1	242606269	242630524
ENSACAG00000001096	Un0231	35701	73204		ENSACAG00000001193	Un3893	442	4021		ENSACAG00000001184	Un0060	1944407	1995648
ENSACAG00000001097	3	202240802	202241881		ENSACAG00000001194	1	219997125	219998898		ENSACAG00000001185	2	42441899	42489385
ENSACAG00000001098	3	202192842	202221488		ENSACAG00000001196	1	245310500	245358205		ENSACAG00000001186	1	30018972	30040594
ENSACAG00000001099	5	89977413	89989627		ENSACAG00000001199	2	73070176	73099099		ENSACAG00000001187	Un0018	2128848	2135326
ENSACAG00000001100	2	73136925	73149357		ENSACAG00000001203	1	243174238	243181493		ENSACAG00000001188	3	70432109	70470451
ENSACAG00000001101	Un0697	12905	27314		ENSACAG00000001204	5	67342534	67343522		ENSACAG00000001189	Un0752	64349	112646
ENSACAG00000001102	Un0578	177498	184133		ENSACAG00000001205	Un0018	2157449	2188834		ENSACAG00000001190	Un0252	277964	323012
ENSACAG00000001104	1	30300575	30309103		ENSACAG00000001207	Un0367	273054	293124		ENSACAG00000001191	2	49552931	49595397
ENSACAG00000001105	1	220522362	220545443		ENSACAG00000001208	5	89917644	89943781		ENSACAG00000001192	3	30332173	30412013
ENSACAG00000001106	Un0418	321012	330348		ENSACAG00000001209	3	51711250	51713703		ENSACAG00000001193	Un3893	442	4021
ENSACAG00000001107	Un1166	54349	56844		ENSACAG00000001210	4	37907889	37942636		ENSACAG00000001194	1	219997125	219998898
ENSACAG00000001108	Un0286	162211	186112		ENSACAG00000001211	Un0271	205110	205827		ENSACAG00000001196	1	245310500	245358205
ENSACAG00000001109	Un0435	380396	391418		ENSACAG00000001213	1	243199592	243250983		ENSACAG00000001199	2	73070176	73099099
ENSACAG00000001110	1	129099162	129110689		ENSACAG00000001215	Un0271	82022	86969		ENSACAG00000001203	1	243174238	243181493
ENSACAG00000001111	Un0581	142573	184524		ENSACAG00000001216	Un0138	648418	649021		ENSACAG00000001207	Un0367	273054	293124
ENSACAG00000001114	Un0112	1488887	1492629		ENSACAG00000001217	Un0435	332774	338137		ENSACAG00000001208	5	89917644	89943781
ENSACAG00000001115	Un0803	138292	143216		ENSACAG00000001219	3	119080425	119184920		ENSACAG00000001209	3	51711250	51713703
ENSACAG00000001116	Un0204	960523	963805		ENSACAG00000001220	4	70775910	70779980		ENSACAG00000001210	4	37907889	37942636
ENSACAG00000001117	Un0193	700090	720552		ENSACAG00000001222	3	51634395	51643382		ENSACAG00000001211	Un0271	205110	205827
ENSACAG00000001118	Un0058	1345133	1355050		ENSACAG00000001223	Un0138	671116	679718		ENSACAG00000001213	1	243199592	243250983
ENSACAG00000001121	6	10693322	10695851		ENSACAG00000001224	Un0090	1354016	1411761		ENSACAG00000001215	Un0271	82022	86969
ENSACAG00000001123	1	128977539	129009311		ENSACAG00000001225	Un0545	201888	210269		ENSACAG00000001216	Un0138	648418	649021
ENSACAG00000001125	Un6362	3240	4679		ENSACAG00000001226	Un0336	7882	11758		ENSACAG00000001217	Un0435	332774	338137
ENSACAG00000001128	Un0336	17851	21612		ENSACAG00000001228	Un0577	194561	198032		ENSACAG00000001218	1	126564039	126578403
ENSACAG00000001130	1	222273425	222302502		ENSACAG00000001229	Un0326	283282	296267		ENSACAG00000001219	3	119080425	119184920
ENSACAG00000001132	Un1166	3530	18023		ENSACAG00000001231	Un0418	333466	333838		ENSACAG00000001220	4	70775910	70779980
ENSACAG00000001133	3	85777803	85779264		ENSACAG00000001232	3	62947899	62961122		ENSACAG00000001222	3	51634395	51643382
ENSACAG00000001134	1	220156105	220199549		ENSACAG00000001233	Un0748	65642	68570		ENSACAG00000001223	Un0138	671116	679718
ENSACAG00000001135	3	202082287	202106670		ENSACAG00000001234	1	236866142	236871876		ENSACAG00000001224	Un0090	1354016	1411761
ENSACAG00000001137	6	10678702	10680740		ENSACAG00000001235	1	204307651	204336215		ENSACAG00000001225	Un0545	201888	210269
ENSACAG00000001138	Un0272	695101	700742		ENSACAG00000001236	Un1296	2263	26645		ENSACAG00000001226	Un0336	7882	11758
ENSACAG00000001139	1	235280986	235337384		ENSACAG00000001237	1	222319025	222329616		ENSACAG00000001228	Un0577	194561	198032
ENSACAG00000001140	Un0565	168201	181315		ENSACAG00000001238	4	95733138	95741835		ENSACAG00000001229	Un0326	283282	296267
ENSACAG00000001141	1	220139310	220140732		ENSACAG00000001239	Un0033	1845205	1868058		ENSACAG00000001230	6	59634417	59648297
ENSACAG00000001142	1	220109723	220138088		ENSACAG00000001240	Un0418	342442	351742		ENSACAG00000001231	Un0418	333466	333838
ENSACAG00000001143	Un1605	3669	23794		ENSACAG00000001241	Un4941	990	5619		ENSACAG00000001232	3	62947899	62961122
ENSACAG00000001144	Un0031	1387676	1391837		ENSACAG00000001243	Un0577	203790	214132		ENSACAG00000001233	Un0748	65642	68570
ENSACAG00000001145	Un0308	410055	486466		ENSACAG00000001244	3	51578859	51623448		ENSACAG00000001234	1	236866142	236871876
ENSACAG00000001147	Un0429	30862	49325		ENSACAG00000001245	4	70978454	71007156		ENSACAG00000001235	1	204307651	204336215
ENSACAG00000001148	4	52783717	52828842		ENSACAG00000001246	2	72951591	72957065		ENSACAG00000001236	Un1296	2263	26645
ENSACAG00000001149	Un4110	968	5211		ENSACAG00000001250	4	71042560	71062810		ENSACAG00000001237	1	222319025	222329616
ENSACAG00000001150	Un0033	1588924	1672311		ENSACAG00000001252	2	49612128	49638674		ENSACAG00000001238	4	95733138	95741835
ENSACAG00000001151	4	95512691	95535872		ENSACAG00000001253	1	219636190	219648176		ENSACAG00000001239	Un0033	1845205	1868058
ENSACAG00000001152	Un0018	2023627	2034399		ENSACAG00000001255	Un0031	1068760	1069447		ENSACAG00000001240	Un0418	342442	351742
ENSACAG00000001154	4	70591886	70606702		ENSACAG00000001256	1	25574602	25581370		ENSACAG00000001241	Un4941	990	5619
ENSACAG00000001156	1	30267922	30272227		ENSACAG00000001257	2	49715215	49724074		ENSACAG00000001243	Un0577	203790	214132
ENSACAG00000001157	1	245303666	245306723		ENSACAG00000001258	Un0748	91145	91814		ENSACAG00000001244	3	51578859	51623448
ENSACAG00000001158	Un0841	65275	73468		ENSACAG00000001260	1	182418767	182444916		ENSACAG00000001245	4	70978454	71007156
ENSACAG00000001160	1	25699075	25730719		ENSACAG00000001261	4	68148322	68189278		ENSACAG00000001250	4	71042560	71062810
ENSACAG00000001161	4	70676378	70677077		ENSACAG00000001262	Un0545	168876	186017		ENSACAG00000001252	2	49612128	49638674
ENSACAG00000001162	4	70717076	70763366		ENSACAG00000001263	Un0271	71960	79049		ENSACAG00000001253	1	219636190	219648176
ENSACAG00000001164	Un0103	871621	947995		ENSACAG00000001264	Un0748	104794	117990		ENSACAG00000001255	Un0031	1068760	1069447
ENSACAG00000001165	Un0271	521084	556078		ENSACAG00000001266	Un0046	979171	1002415		ENSACAG00000001257	2	49715215	49724074
ENSACAG00000001166	6	9651280	9661334		ENSACAG00000001268	Un0009	706164	711688		ENSACAG00000001258	Un0748	91145	91814
ENSACAG00000001167	Un6334	2100	4231		ENSACAG00000001269	Un0031	861338	919055		ENSACAG00000001260	1	182418767	182444916
ENSACAG00000001168	3	85513146	85531311		ENSACAG00000001270	4	53043280	53108246		ENSACAG00000001261	4	68148322	68189278
ENSACAG00000001169	Un0722	70282	71041		ENSACAG00000001271	Un0627	144090	167154		ENSACAG00000001262	Un0545	168876	186017
ENSACAG00000001170	3	70555340	70569559		ENSACAG00000001274	Un0009	691040	699226		ENSACAG00000001263	Un0271	71960	79049
ENSACAG00000001171	1	88894884	88908559		ENSACAG00000001282	1	88879872	88894493		ENSACAG00000001264	Un0748	104794	117990
ENSACAG00000001172	Un0722	79475	83133		ENSACAG00000001283	Un4143	125	7854		ENSACAG00000001265	Un0299	568272	571400
ENSACAG00000001173	Un0038	2051236	2054749		ENSACAG00000001285	1	222338197	222366674		ENSACAG00000001266	Un0046	979171	1002415
ENSACAG00000001174	Un0031	1313233	1336478		ENSACAG00000001286	5	66925164	66925674		ENSACAG00000001268	Un0009	706164	711688
ENSACAG00000001175	Un0862	51028	72385		ENSACAG00000001287	Un0299	581211	597255		ENSACAG00000001269	Un0031	861338	919055
ENSACAG00000001176	Un0722	90472	120423		ENSACAG00000001288	4	95807079	95812025		ENSACAG00000001270	4	53043280	53108246
ENSACAG00000001178	Un0011	2256803	2267500		ENSACAG00000001289	1	219569473	219627846		ENSACAG00000001271	Un0627	144090	167154
ENSACAG00000001179	Un0633	8625	63014		ENSACAG00000001290	Un0565	192568	207622		ENSACAG00000001274	Un0009	691040	699226
ENSACAG00000001180	2	164255980	164356861		ENSACAG00000001291	2	72777086	72799516		ENSACAG00000001276	Un0280	643186	661576
ENSACAG00000001181	Un0308	2506	24177		ENSACAG00000001292	1	236887029	236904346		ENSACAG00000001279	5	75539775	75585542
ENSACAG00000001182	Un3530	3035	7060		ENSACAG00000001293	Un0030	2355018	2358082		ENSACAG00000001280	Un0030	2349366	2350271
ENSACAG00000001183	1	242606269	242630524		ENSACAG00000001294	5	75588186	75599956		ENSACAG00000001281	2	49743268	49782878
ENSACAG00000001184	Un0060	1944407	1995648		ENSACAG00000001296	Un0286	199292	216018		ENSACAG00000001282	1	88879872	88894493
ENSACAG00000001185	2	42441899	42489385		ENSACAG00000001297	Un0033	1964053	1969720		ENSACAG00000001285	1	222338197	222366674
ENSACAG00000001186	1	30018972	30040594		ENSACAG00000001298	Un0103	805867	815862		ENSACAG00000001286	5	66925164	66925674
ENSACAG00000001187	Un0018	2128848	2135326		ENSACAG00000001299	4	95850882	95874772		ENSACAG00000001288	4	95807079	95812025
ENSACAG00000001188	3	70432109	70470451		ENSACAG00000001300	5	112145959	112171893		ENSACAG00000001289	1	219569473	219627846
ENSACAG00000001189	Un0752	64349	112646		ENSACAG00000001301	5	66752112	66833352		ENSACAG00000001290	Un0565	192568	207622
ENSACAG00000001190	Un0252	277964	323012		ENSACAG00000001302	4	37884321	37893642		ENSACAG00000001291	2	72777086	72799516
ENSACAG00000001191	2	49552931	49595397		ENSACAG00000001305	Un0030	2365227	2372796		ENSACAG00000001292	1	236887029	236904346
ENSACAG00000001192	3	30332173	30412013		ENSACAG00000001307	Un0033	2100071	2147128		ENSACAG00000001293	Un0030	2355018	2358082
ENSACAG00000001193	Un3893	442	4021		ENSACAG00000001310	4	53139230	53144882		ENSACAG00000001294	5	75588186	75599956
ENSACAG00000001194	1	219997125	219998898		ENSACAG00000001313	Un0142	803575	815496		ENSACAG00000001296	Un0286	199292	216018
ENSACAG00000001195	5	89958487	89968915		ENSACAG00000001314	Un2677	434	10115		ENSACAG00000001297	Un0033	1964053	1969720
ENSACAG00000001196	1	245310500	245358205		ENSACAG00000001318	Un0030	2452836	2456305		ENSACAG00000001298	Un0103	805867	815862
ENSACAG00000001199	2	73070176	73099099		ENSACAG00000001319	Un0193	737242	747004		ENSACAG00000001299	4	95850882	95874772
ENSACAG00000001200	Un0862	77777	83159		ENSACAG00000001320	4	53184112	53188636		ENSACAG00000001300	5	112145959	112171893
ENSACAG00000001202	5	67296388	67300507		ENSACAG00000001323	4	53194281	53203846		ENSACAG00000001301	5	66752112	66833352
ENSACAG00000001203	1	243174238	243181493		ENSACAG00000001324	1	25332658	25355081		ENSACAG00000001302	4	37884321	37893642
ENSACAG00000001205	Un0018	2157449	2188834		ENSACAG00000001325	Un1614	20248	21304		ENSACAG00000001304	5	75617982	75737578
ENSACAG00000001207	Un0367	273054	293124		ENSACAG00000001327	4	37791421	37875583		ENSACAG00000001305	Un0030	2365227	2372796
ENSACAG00000001208	5	89917644	89943781		ENSACAG00000001328	Un0545	30387	112534		ENSACAG00000001306	1	148386094	148401655
ENSACAG00000001209	3	51711250	51713703		ENSACAG00000001330	Un0138	682115	720932		ENSACAG00000001307	Un0033	2100071	2147128
ENSACAG00000001210	4	37907889	37942636		ENSACAG00000001332	Un0103	792731	801049		ENSACAG00000001310	4	53139230	53144882
ENSACAG00000001211	Un0271	205110	205827		ENSACAG00000001333	Un0231	77304	158800		ENSACAG00000001313	Un0142	803575	815496
ENSACAG00000001213	1	243199592	243250983		ENSACAG00000001335	Un0435	322865	323393		ENSACAG00000001314	Un2677	434	10115
ENSACAG00000001215	Un0271	82022	86969		ENSACAG00000001336	4	71078370	71130029		ENSACAG00000001318	Un0030	2452836	2456305
ENSACAG00000001216	Un0138	648418	649021		ENSACAG00000001337	1	126524249	126530358		ENSACAG00000001319	Un0193	737242	747004
ENSACAG00000001217	Un0435	332774	338137		ENSACAG00000001338	Un0633	74336	84296		ENSACAG00000001320	4	53184112	53188636
ENSACAG00000001219	3	119080425	119184920		ENSACAG00000001339	Un3921	2394	6418		ENSACAG00000001323	4	53194281	53203846
ENSACAG00000001220	4	70775910	70779980		ENSACAG00000001340	Un0053	427906	432750		ENSACAG00000001324	1	25332658	25355081
ENSACAG00000001221	4	53002833	53033171		ENSACAG00000001341	3	146650465	146657416		ENSACAG00000001325	Un1614	20248	21304
ENSACAG00000001222	3	51634395	51643382		ENSACAG00000001342	Un0009	674121	688510		ENSACAG00000001327	4	37791421	37875583
ENSACAG00000001223	Un0138	671116	679718		ENSACAG00000001343	3	186492776	186494832		ENSACAG00000001328	Un0545	30387	112534
ENSACAG00000001224	Un0090	1354016	1411761		ENSACAG00000001344	1	245388451	245409642		ENSACAG00000001330	Un0138	682115	720932
ENSACAG00000001225	Un0545	201888	210269		ENSACAG00000001346	3	146617773	146648944		ENSACAG00000001332	Un0103	792731	801049
ENSACAG00000001226	Un0336	7882	11758		ENSACAG00000001347	Un0286	270649	283862		ENSACAG00000001333	Un0231	77304	158800
ENSACAG00000001228	Un0577	194561	198032		ENSACAG00000001348	3	51363689	51407011		ENSACAG00000001334	6	37948130	37968777
ENSACAG00000001229	Un0326	283282	296267		ENSACAG00000001349	1	88840387	88851470		ENSACAG00000001335	Un0435	322865	323393
ENSACAG00000001230	6	59634417	59648297		ENSACAG00000001350	Un0053	366446	417164		ENSACAG00000001336	4	71078370	71130029
ENSACAG00000001231	Un0418	333466	333838		ENSACAG00000001351	Un0271	57814	60328		ENSACAG00000001337	1	126524249	126530358
ENSACAG00000001232	3	62947899	62961122		ENSACAG00000001352	5	65732240	65766339		ENSACAG00000001338	Un0633	74336	84296
ENSACAG00000001233	Un0748	65642	68570		ENSACAG00000001353	Un3387	5293	8783		ENSACAG00000001339	Un3921	2394	6418
ENSACAG00000001234	1	236866142	236871876		ENSACAG00000001354	Un0271	19738	46391		ENSACAG00000001340	Un0053	427906	432750
ENSACAG00000001235	1	204307651	204336215		ENSACAG00000001356	1	148418080	148444228		ENSACAG00000001341	3	146650465	146657416
ENSACAG00000001236	Un1296	2263	26645		ENSACAG00000001358	Un0103	769625	772164		ENSACAG00000001342	Un0009	674121	688510
ENSACAG00000001237	1	222319025	222329616		ENSACAG00000001359	4	53239303	53245855		ENSACAG00000001343	3	186492776	186494832
ENSACAG00000001238	4	95733138	95741835		ENSACAG00000001360	3	106757006	106774299		ENSACAG00000001344	1	245388451	245409642
ENSACAG00000001239	Un0033	1845205	1868058		ENSACAG00000001361	Un0275	770294	776112		ENSACAG00000001346	3	146617773	146648944
ENSACAG00000001240	Un0418	342442	351742		ENSACAG00000001362	4	95890774	95907992		ENSACAG00000001347	Un0286	270649	283862
ENSACAG00000001241	Un4941	990	5619		ENSACAG00000001363	1	182399767	182412659		ENSACAG00000001348	3	51363689	51407011
ENSACAG00000001243	Un0577	203790	214132		ENSACAG00000001364	5	89892770	89907345		ENSACAG00000001349	1	88840387	88851470
ENSACAG00000001244	3	51578859	51623448		ENSACAG00000001365	Un0827	52984	72848		ENSACAG00000001350	Un0053	366446	417164
ENSACAG00000001245	4	70978454	71007156		ENSACAG00000001366	Un1135	3623	47092		ENSACAG00000001351	Un0271	57814	60328
ENSACAG00000001246	2	72951591	72957065		ENSACAG00000001367	3	119453242	119495559		ENSACAG00000001352	5	65732240	65766339
ENSACAG00000001250	4	71042560	71062810		ENSACAG00000001368	3	186531262	186571074		ENSACAG00000001353	Un3387	5293	8783
ENSACAG00000001251	Un1191	8817	12530		ENSACAG00000001369	Un0103	711876	753706		ENSACAG00000001354	Un0271	19738	46391
ENSACAG00000001252	2	49612128	49638674		ENSACAG00000001370	Un0068	384780	396311		ENSACAG00000001355	Un0435	238611	275364
ENSACAG00000001253	1	219636190	219648176		ENSACAG00000001371	1	235264724	235276544		ENSACAG00000001356	1	148418080	148444228
ENSACAG00000001255	Un0031	1068760	1069447		ENSACAG00000001373	Un0011	2379563	2388905		ENSACAG00000001358	Un0103	769625	772164
ENSACAG00000001256	1	25574602	25581370		ENSACAG00000001375	4	53252738	53255248		ENSACAG00000001359	4	53239303	53245855
ENSACAG00000001257	2	49715215	49724074		ENSACAG00000001376	Un0009	538280	619235		ENSACAG00000001360	3	106757006	106774299
ENSACAG00000001258	Un0748	91145	91814		ENSACAG00000001377	1	222599010	222630503		ENSACAG00000001361	Un0275	770294	776112
ENSACAG00000001260	1	182418767	182444916		ENSACAG00000001378	Un0157	82164	89277		ENSACAG00000001362	4	95890774	95907992
ENSACAG00000001261	4	68148322	68189278		ENSACAG00000001379	Un0722	125072	126928		ENSACAG00000001363	1	182399767	182412659
ENSACAG00000001262	Un0545	168876	186017		ENSACAG00000001380	Un0031	498911	507794		ENSACAG00000001364	5	89892770	89907345
ENSACAG00000001263	Un0271	71960	79049		ENSACAG00000001381	Un0812	34100	36639		ENSACAG00000001365	Un0827	52984	72848
ENSACAG00000001264	Un0748	104794	117990		ENSACAG00000001382	Un0633	104228	113901		ENSACAG00000001366	Un1135	3623	47092
ENSACAG00000001265	Un0299	568272	571400		ENSACAG00000001383	2	117251862	117272561		ENSACAG00000001367	3	119453242	119495559
ENSACAG00000001266	Un0046	979171	1002415		ENSACAG00000001384	4	94220014	94336924		ENSACAG00000001368	3	186531262	186571074
ENSACAG00000001268	Un0009	706164	711688		ENSACAG00000001386	Un0031	403264	433458		ENSACAG00000001371	1	235264724	235276544
ENSACAG00000001269	Un0031	861338	919055		ENSACAG00000001387	Un0722	137249	145095		ENSACAG00000001373	Un0011	2379563	2388905
ENSACAG00000001270	4	53043280	53108246		ENSACAG00000001388	Un0812	44618	46446		ENSACAG00000001375	4	53252738	53255248
ENSACAG00000001271	Un0627	144090	167154		ENSACAG00000001389	2	31445364	31452735		ENSACAG00000001376	Un0009	538280	619235
ENSACAG00000001272	Un0030	2335554	2337223		ENSACAG00000001390	3	202049657	202065484		ENSACAG00000001377	1	222599010	222630503
ENSACAG00000001274	Un0009	691040	699226		ENSACAG00000001391	1	24881738	24912515		ENSACAG00000001378	Un0157	82164	89277
ENSACAG00000001276	Un0280	643186	661576		ENSACAG00000001393	Un0068	493279	575780		ENSACAG00000001379	Un0722	125072	126928
ENSACAG00000001279	5	75539775	75585542		ENSACAG00000001394	1	204215008	204269792		ENSACAG00000001381	Un0812	34100	36639
ENSACAG00000001280	Un0030	2349366	2350271		ENSACAG00000001395	4	53266646	53267498		ENSACAG00000001382	Un0633	104228	113901
ENSACAG00000001281	2	49743268	49782878		ENSACAG00000001396	2	117276882	117323370		ENSACAG00000001383	2	117251862	117272561
ENSACAG00000001282	1	88879872	88894493		ENSACAG00000001397	Un0090	1339620	1348162		ENSACAG00000001384	4	94220014	94336924
ENSACAG00000001285	1	222338197	222366674		ENSACAG00000001398	Un3309	1115	12845		ENSACAG00000001386	Un0031	403264	433458
ENSACAG00000001286	5	66925164	66925674		ENSACAG00000001399	Un0011	2408199	2432138		ENSACAG00000001387	Un0722	137249	145095
ENSACAG00000001287	Un0299	581211	597255		ENSACAG00000001400	Un0031	354519	393394		ENSACAG00000001388	Un0812	44618	46446
ENSACAG00000001288	4	95807079	95812025		ENSACAG00000001401	1	237018175	237083896		ENSACAG00000001389	2	31445364	31452735
ENSACAG00000001289	1	219569473	219627846		ENSACAG00000001402	Un0090	1294953	1309924		ENSACAG00000001390	3	202049657	202065484
ENSACAG00000001290	Un0565	192568	207622		ENSACAG00000001403	4	71138268	71169022		ENSACAG00000001391	1	24881738	24912515
ENSACAG00000001291	2	72777086	72799516		ENSACAG00000001404	Un2093	4680	16523		ENSACAG00000001393	Un0068	493279	575780
ENSACAG00000001292	1	236887029	236904346		ENSACAG00000001405	2	176790210	176881000		ENSACAG00000001394	1	204215008	204269792
ENSACAG00000001293	Un0030	2355018	2358082		ENSACAG00000001406	Un1913	2113	5154		ENSACAG00000001395	4	53266646	53267498
ENSACAG00000001294	5	75588186	75599956		ENSACAG00000001407	6	37521218	37642224		ENSACAG00000001396	2	117276882	117323370
ENSACAG00000001296	Un0286	199292	216018		ENSACAG00000001408	3	30289790	30298714		ENSACAG00000001397	Un0090	1339620	1348162
ENSACAG00000001297	Un0033	1964053	1969720		ENSACAG00000001410	2	49911651	49971753		ENSACAG00000001398	Un3309	1115	12845
ENSACAG00000001298	Un0103	805867	815862		ENSACAG00000001411	1	235240774	235262990		ENSACAG00000001399	Un0011	2408199	2432138
ENSACAG00000001299	4	95850882	95874772		ENSACAG00000001412	Un0286	312880	330304		ENSACAG00000001400	Un0031	354519	393394
ENSACAG00000001300	5	112145959	112171893		ENSACAG00000001414	Un0510	38137	41303		ENSACAG00000001401	1	237018175	237083896
ENSACAG00000001301	5	66752112	66833352		ENSACAG00000001415	Un0016	626367	627465		ENSACAG00000001402	Un0090	1294953	1309924
ENSACAG00000001302	4	37884321	37893642		ENSACAG00000001416	3	119510998	119534859		ENSACAG00000001403	4	71138268	71169022
ENSACAG00000001304	5	75617982	75737578		ENSACAG00000001417	4	95915249	95955502		ENSACAG00000001404	Un2093	4680	16523
ENSACAG00000001305	Un0030	2365227	2372796		ENSACAG00000001418	3	186850047	186903509		ENSACAG00000001405	2	176790210	176881000
ENSACAG00000001306	1	148386094	148401655		ENSACAG00000001420	2	31309073	31315144		ENSACAG00000001406	Un1913	2113	5154
ENSACAG00000001307	Un0033	2100071	2147128		ENSACAG00000001421	Un0308	60271	65894		ENSACAG00000001408	3	30289790	30298714
ENSACAG00000001310	4	53139230	53144882		ENSACAG00000001422	3	85437016	85465024		ENSACAG00000001410	2	49911651	49971753
ENSACAG00000001313	Un0142	803575	815496		ENSACAG00000001423	Un0016	642879	652683		ENSACAG00000001411	1	235240774	235262990
ENSACAG00000001314	Un2677	434	10115		ENSACAG00000001424	2	31299271	31306256		ENSACAG00000001412	Un0286	312880	330304
ENSACAG00000001318	Un0030	2452836	2456305		ENSACAG00000001426	1	96715605	96760014		ENSACAG00000001414	Un0510	38137	41303
ENSACAG00000001319	Un0193	737242	747004		ENSACAG00000001427	Un0031	332480	343554		ENSACAG00000001415	Un0016	626367	627465
ENSACAG00000001320	4	53184112	53188636		ENSACAG00000001428	Un0159	42152	149482		ENSACAG00000001416	3	119510998	119534859
ENSACAG00000001322	Un0030	2556516	2558913		ENSACAG00000001430	Un0542	66303	68801		ENSACAG00000001418	3	186850047	186903509
ENSACAG00000001323	4	53194281	53203846		ENSACAG00000001431	5	51421478	51425555		ENSACAG00000001420	2	31309073	31315144
ENSACAG00000001324	1	25332658	25355081		ENSACAG00000001432	4	53420542	53452461		ENSACAG00000001421	Un0308	60271	65894
ENSACAG00000001325	Un1614	20248	21304		ENSACAG00000001433	Un0031	315808	316375		ENSACAG00000001422	3	85437016	85465024
ENSACAG00000001327	4	37791421	37875583		ENSACAG00000001436	1	227451601	227492087		ENSACAG00000001423	Un0016	642879	652683
ENSACAG00000001328	Un0545	30387	112534		ENSACAG00000001437	Un0031	246570	277706		ENSACAG00000001424	2	31299271	31306256
ENSACAG00000001329	Un0030	2601443	2624647		ENSACAG00000001438	Un0347	165077	227323		ENSACAG00000001426	1	96715605	96760014
ENSACAG00000001330	Un0138	682115	720932		ENSACAG00000001439	Un0308	381701	395341		ENSACAG00000001427	Un0031	332480	343554
ENSACAG00000001331	Un0053	513957	517297		ENSACAG00000001440	Un0326	347737	387476		ENSACAG00000001428	Un0159	42152	149482
ENSACAG00000001332	Un0103	792731	801049		ENSACAG00000001441	1	237159674	237166244		ENSACAG00000001430	Un0542	66303	68801
ENSACAG00000001333	Un0231	77304	158800		ENSACAG00000001442	4	83659319	83659949		ENSACAG00000001431	5	51421478	51425555
ENSACAG00000001334	6	37948130	37968777		ENSACAG00000001444	Un0367	336602	364922		ENSACAG00000001432	4	53420542	53452461
ENSACAG00000001335	Un0435	322865	323393		ENSACAG00000001445	Un0259	722507	723155		ENSACAG00000001433	Un0031	315808	316375
ENSACAG00000001336	4	71078370	71130029		ENSACAG00000001446	1	237261310	237317591		ENSACAG00000001436	1	227451601	227492087
ENSACAG00000001337	1	126524249	126530358		ENSACAG00000001448	Un0367	367875	394302		ENSACAG00000001437	Un0031	246570	277706
ENSACAG00000001338	Un0633	74336	84296		ENSACAG00000001451	5	52079449	52129314		ENSACAG00000001438	Un0347	165077	227323
ENSACAG00000001339	Un3921	2394	6418		ENSACAG00000001452	Un0011	2434528	2499533		ENSACAG00000001439	Un0308	381701	395341
ENSACAG00000001340	Un0053	427906	432750		ENSACAG00000001453	3	15489019	15492744		ENSACAG00000001440	Un0326	347737	387476
ENSACAG00000001341	3	146650465	146657416		ENSACAG00000001454	2	30769734	30869036		ENSACAG00000001441	1	237159674	237166244
ENSACAG00000001342	Un0009	674121	688510		ENSACAG00000001457	Un0542	98456	105640		ENSACAG00000001442	4	83659319	83659949
ENSACAG00000001343	3	186492776	186494832		ENSACAG00000001458	Un3548	5009	7845		ENSACAG00000001444	Un0367	336602	364922
ENSACAG00000001344	1	245388451	245409642		ENSACAG00000001459	1	243261134	243271725		ENSACAG00000001445	Un0259	722507	723155
ENSACAG00000001346	3	146617773	146648944		ENSACAG00000001460	5	37913427	37959353		ENSACAG00000001446	1	237261310	237317591
ENSACAG00000001347	Un0286	270649	283862		ENSACAG00000001461	Un0090	1263573	1283372		ENSACAG00000001448	Un0367	367875	394302
ENSACAG00000001348	3	51363689	51407011		ENSACAG00000001462	3	51307257	51314822		ENSACAG00000001451	5	52079449	52129314
ENSACAG00000001349	1	88840387	88851470		ENSACAG00000001463	1	219509144	219515202		ENSACAG00000001452	Un0011	2434528	2499533
ENSACAG00000001350	Un0053	366446	417164		ENSACAG00000001464	Un0103	692208	699057		ENSACAG00000001453	3	15489019	15492744
ENSACAG00000001351	Un0271	57814	60328		ENSACAG00000001468	4	85539621	85554936		ENSACAG00000001454	2	30769734	30869036
ENSACAG00000001352	5	65732240	65766339		ENSACAG00000001469	3	202039000	202046965		ENSACAG00000001457	Un0542	98456	105640
ENSACAG00000001353	Un3387	5293	8783		ENSACAG00000001470	3	51292515	51296439		ENSACAG00000001459	1	243261134	243271725
ENSACAG00000001354	Un0271	19738	46391		ENSACAG00000001471	Un0016	659282	677898		ENSACAG00000001460	5	37913427	37959353
ENSACAG00000001355	Un0435	238611	275364		ENSACAG00000001472	Un0046	930506	933658		ENSACAG00000001461	Un0090	1263573	1283372
ENSACAG00000001356	1	148418080	148444228		ENSACAG00000001473	Un0138	730005	733620		ENSACAG00000001462	3	51307257	51314822
ENSACAG00000001358	Un0103	769625	772164		ENSACAG00000001474	2	42550952	42552662		ENSACAG00000001463	1	219509144	219515202
ENSACAG00000001359	4	53239303	53245855		ENSACAG00000001476	Un0687	638	8330		ENSACAG00000001464	Un0103	692208	699057
ENSACAG00000001360	3	106757006	106774299		ENSACAG00000001479	2	42561265	42575155		ENSACAG00000001468	4	85539621	85554936
ENSACAG00000001361	Un0275	770294	776112		ENSACAG00000001481	1	24821680	24822340		ENSACAG00000001469	3	202039000	202046965
ENSACAG00000001362	4	95890774	95907992		ENSACAG00000001482	Un0138	737788	751306		ENSACAG00000001470	3	51292515	51296439
ENSACAG00000001363	1	182399767	182412659		ENSACAG00000001483	2	30815428	30815788		ENSACAG00000001471	Un0016	659282	677898
ENSACAG00000001364	5	89892770	89907345		ENSACAG00000001484	2	30742189	30749650		ENSACAG00000001472	Un0046	930506	933658
ENSACAG00000001365	Un0827	52984	72848		ENSACAG00000001485	Un0193	764730	818907		ENSACAG00000001473	Un0138	730005	733620
ENSACAG00000001366	Un1135	3623	47092		ENSACAG00000001486	1	88815164	88830823		ENSACAG00000001474	2	42550952	42552662
ENSACAG00000001367	3	119453242	119495559		ENSACAG00000001487	Un0966	176	20834		ENSACAG00000001475	Un0193	755383	758680
ENSACAG00000001368	3	186531262	186571074		ENSACAG00000001488	3	15400898	15426897		ENSACAG00000001476	Un0687	638	8330
ENSACAG00000001369	Un0103	711876	753706		ENSACAG00000001489	1	219465332	219491716		ENSACAG00000001479	2	42561265	42575155
ENSACAG00000001370	Un0068	384780	396311		ENSACAG00000001491	2	30600348	30738905		ENSACAG00000001481	1	24821680	24822340
ENSACAG00000001371	1	235264724	235276544		ENSACAG00000001492	5	112194335	112228370		ENSACAG00000001482	Un0138	737788	751306
ENSACAG00000001373	Un0011	2379563	2388905		ENSACAG00000001493	Un2360	703	4366		ENSACAG00000001483	2	30815428	30815788
ENSACAG00000001375	4	53252738	53255248		ENSACAG00000001494	5	65063482	65071582		ENSACAG00000001484	2	30742189	30749650
ENSACAG00000001376	Un0009	538280	619235		ENSACAG00000001496	3	138500581	138514812		ENSACAG00000001485	Un0193	764730	818907
ENSACAG00000001377	1	222599010	222630503		ENSACAG00000001499	1	182271189	182277366		ENSACAG00000001486	1	88815164	88830823
ENSACAG00000001378	Un0157	82164	89277		ENSACAG00000001502	Un0758	24481	45944		ENSACAG00000001487	Un0966	176	20834
ENSACAG00000001379	Un0722	125072	126928		ENSACAG00000001503	4	94515056	94533957		ENSACAG00000001488	3	15400898	15426897
ENSACAG00000001380	Un0031	498911	507794		ENSACAG00000001504	4	121068514	121114565		ENSACAG00000001489	1	219465332	219491716
ENSACAG00000001381	Un0812	34100	36639		ENSACAG00000001505	Un1441	1286	4552		ENSACAG00000001491	2	30600348	30738905
ENSACAG00000001382	Un0633	104228	113901		ENSACAG00000001506	1	245648894	245722330		ENSACAG00000001492	5	112194335	112228370
ENSACAG00000001383	2	117251862	117272561		ENSACAG00000001507	Un0046	843485	846613		ENSACAG00000001493	Un2360	703	4366
ENSACAG00000001384	4	94220014	94336924		ENSACAG00000001508	Un0046	798190	829882		ENSACAG00000001494	5	65063482	65071582
ENSACAG00000001386	Un0031	403264	433458		ENSACAG00000001509	Un0041	1952536	1999131		ENSACAG00000001495	1	237491288	237757445
ENSACAG00000001387	Un0722	137249	145095		ENSACAG00000001510	4	79856017	79873957		ENSACAG00000001496	3	138500581	138514812
ENSACAG00000001388	Un0812	44618	46446		ENSACAG00000001512	5	65040272	65043275		ENSACAG00000001497	Un0046	908974	910584
ENSACAG00000001389	2	31445364	31452735		ENSACAG00000001513	5	52596885	52617647		ENSACAG00000001499	1	182271189	182277366
ENSACAG00000001390	3	202049657	202065484		ENSACAG00000001515	3	119953040	119960179		ENSACAG00000001501	Un0046	853472	858000
ENSACAG00000001391	1	24881738	24912515		ENSACAG00000001517	Un0103	682554	683450		ENSACAG00000001502	Un0758	24481	45944
ENSACAG00000001393	Un0068	493279	575780		ENSACAG00000001519	Un0068	882504	926506		ENSACAG00000001503	4	94515056	94533957
ENSACAG00000001394	1	204215008	204269792		ENSACAG00000001520	Un0103	667694	669360		ENSACAG00000001504	4	121068514	121114565
ENSACAG00000001395	4	53266646	53267498		ENSACAG00000001523	1	222652441	222680929		ENSACAG00000001505	Un1441	1286	4552
ENSACAG00000001396	2	117276882	117323370		ENSACAG00000001524	1	233003498	233160384		ENSACAG00000001506	1	245648894	245722330
ENSACAG00000001397	Un0090	1339620	1348162		ENSACAG00000001525	Un0103	612256	619985		ENSACAG00000001507	Un0046	843485	846613
ENSACAG00000001398	Un3309	1115	12845		ENSACAG00000001526	Un1431	17865	21413		ENSACAG00000001508	Un0046	798190	829882
ENSACAG00000001399	Un0011	2408199	2432138		ENSACAG00000001527	Un2360	11282	15300		ENSACAG00000001510	4	79856017	79873957
ENSACAG00000001400	Un0031	354519	393394		ENSACAG00000001528	1	24643977	24650302		ENSACAG00000001511	1	133379750	133388633
ENSACAG00000001401	1	237018175	237083896		ENSACAG00000001529	Un0371	7321	13329		ENSACAG00000001512	5	65040272	65043275
ENSACAG00000001402	Un0090	1294953	1309924		ENSACAG00000001530	3	15191769	15221921		ENSACAG00000001515	3	119953040	119960179
ENSACAG00000001403	4	71138268	71169022		ENSACAG00000001531	5	109554310	109555400		ENSACAG00000001517	Un0103	682554	683450
ENSACAG00000001404	Un2093	4680	16523		ENSACAG00000001533	4	79727095	79779002		ENSACAG00000001519	Un0068	882504	926506
ENSACAG00000001405	2	176790210	176881000		ENSACAG00000001535	Un3307	3848	9082		ENSACAG00000001520	Un0103	667694	669360
ENSACAG00000001406	Un1913	2113	5154		ENSACAG00000001536	Un0965	2	716		ENSACAG00000001523	1	222652441	222680929
ENSACAG00000001407	6	37521218	37642224		ENSACAG00000001538	1	261620735	261624061		ENSACAG00000001524	1	233003498	233160384
ENSACAG00000001408	3	30289790	30298714		ENSACAG00000001540	3	106782603	106799339		ENSACAG00000001525	Un0103	612256	619985
ENSACAG00000001410	2	49911651	49971753		ENSACAG00000001541	Un0096	709	46765		ENSACAG00000001526	Un1431	17865	21413
ENSACAG00000001411	1	235240774	235262990		ENSACAG00000001543	1	133482926	133487936		ENSACAG00000001527	Un2360	11282	15300
ENSACAG00000001412	Un0286	312880	330304		ENSACAG00000001544	Un0886	8148	22569		ENSACAG00000001528	1	24643977	24650302
ENSACAG00000001414	Un0510	38137	41303		ENSACAG00000001545	Un0231	192247	208591		ENSACAG00000001529	Un0371	7321	13329
ENSACAG00000001415	Un0016	626367	627465		ENSACAG00000001546	Un0319	509064	543189		ENSACAG00000001530	3	15191769	15221921
ENSACAG00000001416	3	119510998	119534859		ENSACAG00000001547	3	15023162	15038123		ENSACAG00000001531	5	109554310	109555400
ENSACAG00000001417	4	95915249	95955502		ENSACAG00000001548	Un5272	1261	6006		ENSACAG00000001533	4	79727095	79779002
ENSACAG00000001418	3	186850047	186903509		ENSACAG00000001549	3	51244144	51275615		ENSACAG00000001535	Un3307	3848	9082
ENSACAG00000001420	2	31309073	31315144		ENSACAG00000001550	1	261027827	261231153		ENSACAG00000001538	1	261620735	261624061
ENSACAG00000001421	Un0308	60271	65894		ENSACAG00000001551	Un0090	1245464	1261360		ENSACAG00000001540	3	106782603	106799339
ENSACAG00000001422	3	85437016	85465024		ENSACAG00000001552	Un0326	422415	468516		ENSACAG00000001541	Un0096	709	46765
ENSACAG00000001423	Un0016	642879	652683		ENSACAG00000001554	Un0033	2242484	2290863		ENSACAG00000001542	1	222808770	222824789
ENSACAG00000001424	2	31299271	31306256		ENSACAG00000001556	3	30209682	30237770		ENSACAG00000001543	1	133482926	133487936
ENSACAG00000001426	1	96715605	96760014		ENSACAG00000001557	Un0041	2005549	2053099		ENSACAG00000001544	Un0886	8148	22569
ENSACAG00000001427	Un0031	332480	343554		ENSACAG00000001558	1	24464892	24476131		ENSACAG00000001545	Un0231	192247	208591
ENSACAG00000001428	Un0159	42152	149482		ENSACAG00000001560	3	146603333	146609278		ENSACAG00000001547	3	15023162	15038123
ENSACAG00000001430	Un0542	66303	68801		ENSACAG00000001561	Un0103	560085	606023		ENSACAG00000001548	Un5272	1261	6006
ENSACAG00000001431	5	51421478	51425555		ENSACAG00000001562	2	117329993	117343326		ENSACAG00000001550	1	261027827	261231153
ENSACAG00000001432	4	53420542	53452461		ENSACAG00000001563	Un0382	387	16190		ENSACAG00000001551	Un0090	1245464	1261360
ENSACAG00000001433	Un0031	315808	316375		ENSACAG00000001564	1	133496867	133499138		ENSACAG00000001552	Un0326	422415	468516
ENSACAG00000001436	1	227451601	227492087		ENSACAG00000001566	1	243279116	243316004		ENSACAG00000001554	Un0033	2242484	2290863
ENSACAG00000001437	Un0031	246570	277706		ENSACAG00000001567	1	134088764	134141003		ENSACAG00000001556	3	30209682	30237770
ENSACAG00000001438	Un0347	165077	227323		ENSACAG00000001570	Un0706	86622	104850		ENSACAG00000001558	1	24464892	24476131
ENSACAG00000001439	Un0308	381701	395341		ENSACAG00000001571	Un0542	109067	116681		ENSACAG00000001560	3	146603333	146609278
ENSACAG00000001440	Un0326	347737	387476		ENSACAG00000001572	5	64422902	64548356		ENSACAG00000001561	Un0103	560085	606023
ENSACAG00000001441	1	237159674	237166244		ENSACAG00000001573	4	121060801	121063114		ENSACAG00000001562	2	117329993	117343326
ENSACAG00000001442	4	83659319	83659949		ENSACAG00000001574	4	53475036	53565988		ENSACAG00000001563	Un0382	387	16190
ENSACAG00000001444	Un0367	336602	364922		ENSACAG00000001575	1	96693703	96714250		ENSACAG00000001564	1	133496867	133499138
ENSACAG00000001445	Un0259	722507	723155		ENSACAG00000001576	Un0429	132335	144509		ENSACAG00000001566	1	243279116	243316004
ENSACAG00000001446	1	237261310	237317591		ENSACAG00000001578	2	30450646	30463770		ENSACAG00000001567	1	134088764	134141003
ENSACAG00000001448	Un0367	367875	394302		ENSACAG00000001579	Un4960	706	4081		ENSACAG00000001570	Un0706	86622	104850
ENSACAG00000001449	Un0411	217698	300077		ENSACAG00000001580	Un1573	648	24165		ENSACAG00000001571	Un0542	109067	116681
ENSACAG00000001451	5	52079449	52129314		ENSACAG00000001581	3	146579478	146596315		ENSACAG00000001572	5	64422902	64548356
ENSACAG00000001452	Un0011	2434528	2499533		ENSACAG00000001582	Un0516	203781	205403		ENSACAG00000001573	4	121060801	121063114
ENSACAG00000001453	3	15489019	15492744		ENSACAG00000001583	1	24178976	24205898		ENSACAG00000001574	4	53475036	53565988
ENSACAG00000001454	2	30769734	30869036		ENSACAG00000001584	3	120001225	120025345		ENSACAG00000001575	1	96693703	96714250
ENSACAG00000001457	Un0542	98456	105640		ENSACAG00000001586	2	117345869	117364741		ENSACAG00000001576	Un0429	132335	144509
ENSACAG00000001458	Un3548	5009	7845		ENSACAG00000001587	4	68057774	68086526		ENSACAG00000001578	2	30450646	30463770
ENSACAG00000001459	1	243261134	243271725		ENSACAG00000001588	1	245835034	245836015		ENSACAG00000001579	Un4960	706	4081
ENSACAG00000001460	5	37913427	37959353		ENSACAG00000001589	Un0059	314028	335275		ENSACAG00000001580	Un1573	648	24165
ENSACAG00000001461	Un0090	1263573	1283372		ENSACAG00000001590	Un0936	6652	19275		ENSACAG00000001581	3	146579478	146596315
ENSACAG00000001462	3	51307257	51314822		ENSACAG00000001591	Un0031	230936	236701		ENSACAG00000001582	Un0516	203781	205403
ENSACAG00000001463	1	219509144	219515202		ENSACAG00000001592	4	120858585	121046202		ENSACAG00000001583	1	24178976	24205898
ENSACAG00000001464	Un0103	692208	699057		ENSACAG00000001593	5	112253071	112269892		ENSACAG00000001584	3	120001225	120025345
ENSACAG00000001468	4	85539621	85554936		ENSACAG00000001594	1	246195844	246248522		ENSACAG00000001585	Un0429	187602	221540
ENSACAG00000001469	3	202039000	202046965		ENSACAG00000001595	Un0142	859871	886361		ENSACAG00000001586	2	117345869	117364741
ENSACAG00000001470	3	51292515	51296439		ENSACAG00000001596	6	37468211	37500802		ENSACAG00000001587	4	68057774	68086526
ENSACAG00000001471	Un0016	659282	677898		ENSACAG00000001597	Un0966	28351	37648		ENSACAG00000001588	1	245835034	245836015
ENSACAG00000001472	Un0046	930506	933658		ENSACAG00000001599	Un0886	23743	30784		ENSACAG00000001589	Un0059	314028	335275
ENSACAG00000001473	Un0138	730005	733620		ENSACAG00000001600	1	142932830	142934315		ENSACAG00000001590	Un0936	6652	19275
ENSACAG00000001474	2	42550952	42552662		ENSACAG00000001601	Un1595	9937	21822		ENSACAG00000001591	Un0031	230936	236701
ENSACAG00000001475	Un0193	755383	758680		ENSACAG00000001602	Un0965	19376	65683		ENSACAG00000001592	4	120858585	121046202
ENSACAG00000001476	Un0687	638	8330		ENSACAG00000001604	1	142994190	142994445		ENSACAG00000001593	5	112253071	112269892
ENSACAG00000001479	2	42561265	42575155		ENSACAG00000001605	1	123978546	123990186		ENSACAG00000001594	1	246195844	246248522
ENSACAG00000001481	1	24821680	24822340		ENSACAG00000001606	Un0326	481666	503259		ENSACAG00000001595	Un0142	859871	886361
ENSACAG00000001482	Un0138	737788	751306		ENSACAG00000001607	1	143016076	143035294		ENSACAG00000001596	6	37468211	37500802
ENSACAG00000001483	2	30815428	30815788		ENSACAG00000001608	4	94747356	94771402		ENSACAG00000001597	Un0966	28351	37648
ENSACAG00000001484	2	30742189	30749650		ENSACAG00000001609	Un0142	907205	1084936		ENSACAG00000001599	Un0886	23743	30784
ENSACAG00000001485	Un0193	764730	818907		ENSACAG00000001610	1	227360160	227368902		ENSACAG00000001600	1	142932830	142934315
ENSACAG00000001486	1	88815164	88830823		ENSACAG00000001611	Un0142	1038208	1044217		ENSACAG00000001601	Un1595	9937	21822
ENSACAG00000001487	Un0966	176	20834		ENSACAG00000001612	1	226686336	226703857		ENSACAG00000001602	Un0965	19376	65683
ENSACAG00000001488	3	15400898	15426897		ENSACAG00000001613	1	143056021	143117244		ENSACAG00000001604	1	142994190	142994445
ENSACAG00000001489	1	219465332	219491716		ENSACAG00000001615	1	148447975	148453490		ENSACAG00000001605	1	123978546	123990186
ENSACAG00000001491	2	30600348	30738905		ENSACAG00000001617	1	88742447	88758278		ENSACAG00000001606	Un0326	481666	503259
ENSACAG00000001492	5	112194335	112228370		ENSACAG00000001618	5	52926177	52936222		ENSACAG00000001607	1	143016076	143035294
ENSACAG00000001493	Un2360	703	4366		ENSACAG00000001619	1	182203072	182204176		ENSACAG00000001608	4	94747356	94771402
ENSACAG00000001494	5	65063482	65071582		ENSACAG00000001620	Un0193	832171	834473		ENSACAG00000001609	Un0142	907205	1084936
ENSACAG00000001495	1	237491288	237757445		ENSACAG00000001621	1	182100661	182156308		ENSACAG00000001610	1	227360160	227368902
ENSACAG00000001496	3	138500581	138514812		ENSACAG00000001622	Un0936	37056	70845		ENSACAG00000001611	Un0142	1038208	1044217
ENSACAG00000001499	1	182271189	182277366		ENSACAG00000001625	Un0059	408721	426149		ENSACAG00000001612	1	226686336	226703857
ENSACAG00000001502	Un0758	24481	45944		ENSACAG00000001626	Un0068	1272127	1346087		ENSACAG00000001613	1	143056021	143117244
ENSACAG00000001503	4	94515056	94533957		ENSACAG00000001627	3	201622237	201715376		ENSACAG00000001615	1	148447975	148453490
ENSACAG00000001504	4	121068514	121114565		ENSACAG00000001628	Un0142	1172420	1428148		ENSACAG00000001617	1	88742447	88758278
ENSACAG00000001505	Un1441	1286	4552		ENSACAG00000001629	5	120738573	120751089		ENSACAG00000001618	5	52926177	52936222
ENSACAG00000001506	1	245648894	245722330		ENSACAG00000001630	1	204139173	204187435		ENSACAG00000001619	1	182203072	182204176
ENSACAG00000001507	Un0046	843485	846613		ENSACAG00000001631	Un0416	423755	430974		ENSACAG00000001620	Un0193	832171	834473
ENSACAG00000001508	Un0046	798190	829882		ENSACAG00000001632	Un0416	365837	386332		ENSACAG00000001621	1	182100661	182156308
ENSACAG00000001509	Un0041	1952536	1999131		ENSACAG00000001633	1	219440192	219464454		ENSACAG00000001622	Un0936	37056	70845
ENSACAG00000001510	4	79856017	79873957		ENSACAG00000001634	4	96985124	96992827		ENSACAG00000001623	Un0031	185078	217799
ENSACAG00000001511	1	133379750	133388633		ENSACAG00000001636	5	52940892	52962953		ENSACAG00000001625	Un0059	408721	426149
ENSACAG00000001513	5	52596885	52617647		ENSACAG00000001637	Un0542	117976	131209		ENSACAG00000001626	Un0068	1272127	1346087
ENSACAG00000001515	3	119953040	119960179		ENSACAG00000001638	Un0516	158992	194906		ENSACAG00000001627	3	201622237	201715376
ENSACAG00000001517	Un0103	682554	683450		ENSACAG00000001639	Un0734	2849	101730		ENSACAG00000001628	Un0142	1172420	1428148
ENSACAG00000001519	Un0068	882504	926506		ENSACAG00000001642	Un0945	4100	24070		ENSACAG00000001629	5	120738573	120751089
ENSACAG00000001520	Un0103	667694	669360		ENSACAG00000001643	3	106820502	106823553		ENSACAG00000001630	1	204139173	204187435
ENSACAG00000001521	Un0687	24102	28580		ENSACAG00000001644	Un0966	43103	60723		ENSACAG00000001631	Un0416	423755	430974
ENSACAG00000001523	1	222652441	222680929		ENSACAG00000001645	Un1419	11722	21413		ENSACAG00000001632	Un0416	365837	386332
ENSACAG00000001524	1	233003498	233160384		ENSACAG00000001646	4	79632681	79711450		ENSACAG00000001633	1	219440192	219464454
ENSACAG00000001525	Un0103	612256	619985		ENSACAG00000001647	Un1899	567	9275		ENSACAG00000001634	4	96985124	96992827
ENSACAG00000001526	Un1431	17865	21413		ENSACAG00000001649	1	124035901	124037463		ENSACAG00000001635	Un0138	782515	805983
ENSACAG00000001527	Un2360	11282	15300		ENSACAG00000001650	Un0347	113157	143547		ENSACAG00000001636	5	52940892	52962953
ENSACAG00000001528	1	24643977	24650302		ENSACAG00000001651	Un2868	929	8205		ENSACAG00000001637	Un0542	117976	131209
ENSACAG00000001529	Un0371	7321	13329		ENSACAG00000001652	Un0231	212123	221267		ENSACAG00000001638	Un0516	158992	194906
ENSACAG00000001530	3	15191769	15221921		ENSACAG00000001654	1	124065249	124090540		ENSACAG00000001639	Un0734	2849	101730
ENSACAG00000001533	4	79727095	79779002		ENSACAG00000001655	3	120034943	120038102		ENSACAG00000001642	Un0945	4100	24070
ENSACAG00000001535	Un3307	3848	9082		ENSACAG00000001656	Un0286	340166	364387		ENSACAG00000001643	3	106820502	106823553
ENSACAG00000001537	1	182221409	182246860		ENSACAG00000001657	Un0429	288475	299117		ENSACAG00000001644	Un0966	43103	60723
ENSACAG00000001538	1	261620735	261624061		ENSACAG00000001658	2	50000958	50023007		ENSACAG00000001645	Un1419	11722	21413
ENSACAG00000001540	3	106782603	106799339		ENSACAG00000001659	3	120373953	120417184		ENSACAG00000001646	4	79632681	79711450
ENSACAG00000001541	Un0096	709	46765		ENSACAG00000001663	4	37739719	37760551		ENSACAG00000001647	Un1899	567	9275
ENSACAG00000001542	1	222808770	222824789		ENSACAG00000001666	Un0429	323131	337296		ENSACAG00000001649	1	124035901	124037463
ENSACAG00000001543	1	133482926	133487936		ENSACAG00000001669	Un0193	837191	842904		ENSACAG00000001650	Un0347	113157	143547
ENSACAG00000001544	Un0886	8148	22569		ENSACAG00000001671	4	97210021	97226459		ENSACAG00000001651	Un2868	929	8205
ENSACAG00000001545	Un0231	192247	208591		ENSACAG00000001672	1	181799206	181799404		ENSACAG00000001652	Un0231	212123	221267
ENSACAG00000001546	Un0319	509064	543189		ENSACAG00000001675	Un0059	458899	459535		ENSACAG00000001654	1	124065249	124090540
ENSACAG00000001547	3	15023162	15038123		ENSACAG00000001676	1	96629160	96686918		ENSACAG00000001655	3	120034943	120038102
ENSACAG00000001548	Un5272	1261	6006		ENSACAG00000001677	Un0059	626724	674487		ENSACAG00000001656	Un0286	340166	364387
ENSACAG00000001549	3	51244144	51275615		ENSACAG00000001678	Un0193	845884	847873		ENSACAG00000001657	Un0429	288475	299117
ENSACAG00000001550	1	261027827	261231153		ENSACAG00000001679	2	117410001	117416186		ENSACAG00000001658	2	50000958	50023007
ENSACAG00000001551	Un0090	1245464	1261360		ENSACAG00000001680	3	120445297	120446350		ENSACAG00000001659	3	120373953	120417184
ENSACAG00000001552	Un0326	422415	468516		ENSACAG00000001682	Un0319	357043	492807		ENSACAG00000001663	4	37739719	37760551
ENSACAG00000001554	Un0033	2242484	2290863		ENSACAG00000001683	3	186906007	186918835		ENSACAG00000001666	Un0429	323131	337296
ENSACAG00000001555	Un0965	1059	9453		ENSACAG00000001684	Un0752	56581	60682		ENSACAG00000001669	Un0193	837191	842904
ENSACAG00000001556	3	30209682	30237770		ENSACAG00000001685	Un0090	1175857	1180757		ENSACAG00000001671	4	97210021	97226459
ENSACAG00000001558	1	24464892	24476131		ENSACAG00000001686	1	181095278	181096670		ENSACAG00000001672	1	181799206	181799404
ENSACAG00000001560	3	146603333	146609278		ENSACAG00000001687	Un1201	599	41126		ENSACAG00000001675	Un0059	458899	459535
ENSACAG00000001561	Un0103	560085	606023		ENSACAG00000001691	6	37289085	37316358		ENSACAG00000001676	1	96629160	96686918
ENSACAG00000001562	2	117329993	117343326		ENSACAG00000001693	1	88695890	88704236		ENSACAG00000001677	Un0059	626724	674487
ENSACAG00000001563	Un0382	387	16190		ENSACAG00000001694	1	180857203	180902153		ENSACAG00000001678	Un0193	845884	847873
ENSACAG00000001564	1	133496867	133499138		ENSACAG00000001695	Un0852	2007	23302		ENSACAG00000001679	2	117410001	117416186
ENSACAG00000001566	1	243279116	243316004		ENSACAG00000001696	1	219407077	219415333		ENSACAG00000001682	Un0319	357043	492807
ENSACAG00000001567	1	134088764	134141003		ENSACAG00000001698	2	117453807	117454806		ENSACAG00000001683	3	186906007	186918835
ENSACAG00000001569	Un0687	39986	46796		ENSACAG00000001701	1	219274459	219376130		ENSACAG00000001684	Un0752	56581	60682
ENSACAG00000001570	Un0706	86622	104850		ENSACAG00000001702	1	180754864	180776200		ENSACAG00000001685	Un0090	1175857	1180757
ENSACAG00000001571	Un0542	109067	116681		ENSACAG00000001704	5	120682568	120709094		ENSACAG00000001686	1	181095278	181096670
ENSACAG00000001572	5	64422902	64548356		ENSACAG00000001705	2	117641056	117739729		ENSACAG00000001687	Un1201	599	41126
ENSACAG00000001573	4	121060801	121063114		ENSACAG00000001707	Un0090	1146799	1154293		ENSACAG00000001691	6	37289085	37316358
ENSACAG00000001574	4	53475036	53565988		ENSACAG00000001708	Un0429	345617	353534		ENSACAG00000001693	1	88695890	88704236
ENSACAG00000001575	1	96693703	96714250		ENSACAG00000001709	4	97400580	97428463		ENSACAG00000001694	1	180857203	180902153
ENSACAG00000001576	Un0429	132335	144509		ENSACAG00000001711	2	30116333	30270364		ENSACAG00000001695	Un0852	2007	23302
ENSACAG00000001578	2	30450646	30463770		ENSACAG00000001712	3	120462775	120463381		ENSACAG00000001696	1	219407077	219415333
ENSACAG00000001579	Un4960	706	4081		ENSACAG00000001714	1	124150446	124151406		ENSACAG00000001698	2	117453807	117454806
ENSACAG00000001580	Un1573	648	24165		ENSACAG00000001717	1	124379707	124418441		ENSACAG00000001701	1	219274459	219376130
ENSACAG00000001581	3	146579478	146596315		ENSACAG00000001719	3	120465834	120470539		ENSACAG00000001702	1	180754864	180776200
ENSACAG00000001582	Un0516	203781	205403		ENSACAG00000001721	2	42599736	42605913		ENSACAG00000001703	Un0193	876328	886765
ENSACAG00000001583	1	24178976	24205898		ENSACAG00000001722	Un0231	229691	306151		ENSACAG00000001704	5	120682568	120709094
ENSACAG00000001584	3	120001225	120025345		ENSACAG00000001723	Un0435	176960	196654		ENSACAG00000001705	2	117641056	117739729
ENSACAG00000001585	Un0429	187602	221540		ENSACAG00000001725	3	186938917	186997559		ENSACAG00000001707	Un0090	1146799	1154293
ENSACAG00000001586	2	117345869	117364741		ENSACAG00000001726	Un0758	74515	83300		ENSACAG00000001708	Un0429	345617	353534
ENSACAG00000001587	4	68057774	68086526		ENSACAG00000001727	Un0053	301458	331934		ENSACAG00000001709	4	97400580	97428463
ENSACAG00000001588	1	245835034	245836015		ENSACAG00000001729	Un0103	499112	511176		ENSACAG00000001711	2	30116333	30270364
ENSACAG00000001589	Un0059	314028	335275		ENSACAG00000001730	Un1946	3455	16533		ENSACAG00000001712	3	120462775	120463381
ENSACAG00000001590	Un0936	6652	19275		ENSACAG00000001731	Un0009	455801	473450		ENSACAG00000001713	Un0286	368993	383720
ENSACAG00000001591	Un0031	230936	236701		ENSACAG00000001732	5	112306735	112316700		ENSACAG00000001714	1	124150446	124151406
ENSACAG00000001592	4	120858585	121046202		ENSACAG00000001733	2	164211586	164221585		ENSACAG00000001716	1	88647388	88672281
ENSACAG00000001593	5	112253071	112269892		ENSACAG00000001734	Un0687	56531	75894		ENSACAG00000001717	1	124379707	124418441
ENSACAG00000001594	1	246195844	246248522		ENSACAG00000001735	2	42614177	42637907		ENSACAG00000001719	3	120465834	120470539
ENSACAG00000001595	Un0142	859871	886361		ENSACAG00000001736	5	53189606	53191163		ENSACAG00000001721	2	42599736	42605913
ENSACAG00000001596	6	37468211	37500802		ENSACAG00000001739	3	155007145	155152736		ENSACAG00000001722	Un0231	229691	306151
ENSACAG00000001597	Un0966	28351	37648		ENSACAG00000001740	1	222829188	222834987		ENSACAG00000001723	Un0435	176960	196654
ENSACAG00000001599	Un0886	23743	30784		ENSACAG00000001741	Un0319	154901	179279		ENSACAG00000001725	3	186938917	186997559
ENSACAG00000001600	1	142932830	142934315		ENSACAG00000001742	5	53315415	53332657		ENSACAG00000001726	Un0758	74515	83300
ENSACAG00000001601	Un1595	9937	21822		ENSACAG00000001743	Un0090	1138837	1141850		ENSACAG00000001727	Un0053	301458	331934
ENSACAG00000001602	Un0965	19376	65683		ENSACAG00000001744	Un0516	12378	45931		ENSACAG00000001728	Un0018	1749471	1750947
ENSACAG00000001604	1	142994190	142994445		ENSACAG00000001745	3	120481123	120516762		ENSACAG00000001729	Un0103	499112	511176
ENSACAG00000001605	1	123978546	123990186		ENSACAG00000001747	Un0286	395469	416751		ENSACAG00000001730	Un1946	3455	16533
ENSACAG00000001606	Un0326	481666	503259		ENSACAG00000001748	6	37221306	37226952		ENSACAG00000001731	Un0009	455801	473450
ENSACAG00000001607	1	143016076	143035294		ENSACAG00000001750	Un0628	35891	45712		ENSACAG00000001732	5	112306735	112316700
ENSACAG00000001608	4	94747356	94771402		ENSACAG00000001752	Un0326	527651	543048		ENSACAG00000001733	2	164211586	164221585
ENSACAG00000001609	Un0142	907205	1084936		ENSACAG00000001754	Un0145	595294	628486		ENSACAG00000001734	Un0687	56531	75894
ENSACAG00000001610	1	227360160	227368902		ENSACAG00000001755	Un0119	780349	807902		ENSACAG00000001735	2	42614177	42637907
ENSACAG00000001611	Un0142	1038208	1044217		ENSACAG00000001757	Un0041	2208260	2331597		ENSACAG00000001736	5	53189606	53191163
ENSACAG00000001612	1	226686336	226703857		ENSACAG00000001758	Un0326	546069	552315		ENSACAG00000001737	Un0103	474770	489379
ENSACAG00000001613	1	143056021	143117244		ENSACAG00000001759	1	148476379	148492469		ENSACAG00000001739	3	155007145	155152736
ENSACAG00000001615	1	148447975	148453490		ENSACAG00000001760	Un0090	1075250	1076960		ENSACAG00000001740	1	222829188	222834987
ENSACAG00000001617	1	88742447	88758278		ENSACAG00000001761	Un0090	932536	975573		ENSACAG00000001741	Un0319	154901	179279
ENSACAG00000001618	5	52926177	52936222		ENSACAG00000001764	3	88021847	88042132		ENSACAG00000001742	5	53315415	53332657
ENSACAG00000001619	1	182203072	182204176		ENSACAG00000001765	Un0796	51660	60986		ENSACAG00000001743	Un0090	1138837	1141850
ENSACAG00000001620	Un0193	832171	834473		ENSACAG00000001768	1	222849578	222886085		ENSACAG00000001744	Un0516	12378	45931
ENSACAG00000001621	1	182100661	182156308		ENSACAG00000001769	1	243317689	243377091		ENSACAG00000001745	3	120481123	120516762
ENSACAG00000001622	Un0936	37056	70845		ENSACAG00000001770	Un1438	6784	26421		ENSACAG00000001746	1	143127051	143129326
ENSACAG00000001623	Un0031	185078	217799		ENSACAG00000001771	1	228214307	228234917		ENSACAG00000001747	Un0286	395469	416751
ENSACAG00000001625	Un0059	408721	426149		ENSACAG00000001772	Un0358	2035	12435		ENSACAG00000001748	6	37221306	37226952
ENSACAG00000001626	Un0068	1272127	1346087		ENSACAG00000001775	Un0628	77097	112108		ENSACAG00000001750	Un0628	35891	45712
ENSACAG00000001627	3	201622237	201715376		ENSACAG00000001776	Un0326	591665	595843		ENSACAG00000001752	Un0326	527651	543048
ENSACAG00000001628	Un0142	1172420	1428148		ENSACAG00000001777	Un0286	445741	449601		ENSACAG00000001754	Un0145	595294	628486
ENSACAG00000001629	5	120738573	120751089		ENSACAG00000001779	Un0286	483458	506066		ENSACAG00000001755	Un0119	780349	807902
ENSACAG00000001630	1	204139173	204187435		ENSACAG00000001781	Un0435	165334	170229		ENSACAG00000001757	Un0041	2208260	2331597
ENSACAG00000001631	Un0416	423755	430974		ENSACAG00000001783	Un0424	126314	185013		ENSACAG00000001758	Un0326	546069	552315
ENSACAG00000001632	Un0416	365837	386332		ENSACAG00000001784	3	146563677	146577394		ENSACAG00000001759	1	148476379	148492469
ENSACAG00000001633	1	219440192	219464454		ENSACAG00000001785	Un3498	1600	7111		ENSACAG00000001760	Un0090	1075250	1076960
ENSACAG00000001634	4	96985124	96992827		ENSACAG00000001786	Un0141	4114	22315		ENSACAG00000001761	Un0090	932536	975573
ENSACAG00000001635	Un0138	782515	805983		ENSACAG00000001787	1	180738886	180752671		ENSACAG00000001764	3	88021847	88042132
ENSACAG00000001636	5	52940892	52962953		ENSACAG00000001789	3	30176379	30203750		ENSACAG00000001769	1	243317689	243377091
ENSACAG00000001637	Un0542	117976	131209		ENSACAG00000001790	4	67814840	67830590		ENSACAG00000001770	Un1438	6784	26421
ENSACAG00000001638	Un0516	158992	194906		ENSACAG00000001791	5	112611438	112727414		ENSACAG00000001771	1	228214307	228234917
ENSACAG00000001639	Un0734	2849	101730		ENSACAG00000001792	1	83055480	83055798		ENSACAG00000001772	Un0358	2035	12435
ENSACAG00000001641	Un0758	68210	70358		ENSACAG00000001794	2	164123245	164180556		ENSACAG00000001773	Un3589	4480	7077
ENSACAG00000001642	Un0945	4100	24070		ENSACAG00000001796	4	67789841	67812921		ENSACAG00000001775	Un0628	77097	112108
ENSACAG00000001643	3	106820502	106823553		ENSACAG00000001798	1	82195633	82236994		ENSACAG00000001776	Un0326	591665	595843
ENSACAG00000001644	Un0966	43103	60723		ENSACAG00000001799	4	37295919	37321932		ENSACAG00000001777	Un0286	445741	449601
ENSACAG00000001645	Un1419	11722	21413		ENSACAG00000001800	4	97477024	97500961		ENSACAG00000001779	Un0286	483458	506066
ENSACAG00000001646	4	79632681	79711450		ENSACAG00000001801	Un0138	812534	836179		ENSACAG00000001781	Un0435	165334	170229
ENSACAG00000001647	Un1899	567	9275		ENSACAG00000001802	1	243469730	243520087		ENSACAG00000001783	Un0424	126314	185013
ENSACAG00000001649	1	124035901	124037463		ENSACAG00000001804	Un0416	264380	279894		ENSACAG00000001784	3	146563677	146577394
ENSACAG00000001650	Un0347	113157	143547		ENSACAG00000001805	Un0742	22774	29544		ENSACAG00000001785	Un3498	1600	7111
ENSACAG00000001651	Un2868	929	8205		ENSACAG00000001806	5	64268773	64319908		ENSACAG00000001786	Un0141	4114	22315
ENSACAG00000001652	Un0231	212123	221267		ENSACAG00000001808	Un0740	8804	17383		ENSACAG00000001787	1	180738886	180752671
ENSACAG00000001654	1	124065249	124090540		ENSACAG00000001810	Un0435	150039	162601		ENSACAG00000001789	3	30176379	30203750
ENSACAG00000001655	3	120034943	120038102		ENSACAG00000001811	Un2973	647	9596		ENSACAG00000001790	4	67814840	67830590
ENSACAG00000001656	Un0286	340166	364387		ENSACAG00000001813	1	180536751	180558526		ENSACAG00000001791	5	112611438	112727414
ENSACAG00000001657	Un0429	288475	299117		ENSACAG00000001814	Un2305	9482	14636		ENSACAG00000001794	2	164123245	164180556
ENSACAG00000001658	2	50000958	50023007		ENSACAG00000001816	3	87380425	87457971		ENSACAG00000001795	1	82320386	82328307
ENSACAG00000001659	3	120373953	120417184		ENSACAG00000001817	Un0347	81837	107999		ENSACAG00000001796	4	67789841	67812921
ENSACAG00000001660	3	106900652	106922075		ENSACAG00000001819	Un0173	100964	109401		ENSACAG00000001798	1	82195633	82236994
ENSACAG00000001662	3	70270165	70329685		ENSACAG00000001820	1	203962074	204016972		ENSACAG00000001799	4	37295919	37321932
ENSACAG00000001663	4	37739719	37760551		ENSACAG00000001821	Un0319	99348	122858		ENSACAG00000001801	Un0138	812534	836179
ENSACAG00000001666	Un0429	323131	337296		ENSACAG00000001823	4	85616122	85633843		ENSACAG00000001802	1	243469730	243520087
ENSACAG00000001669	Un0193	837191	842904		ENSACAG00000001824	Un0011	2499730	2541851		ENSACAG00000001804	Un0416	264380	279894
ENSACAG00000001671	4	97210021	97226459		ENSACAG00000001826	Un0059	688753	719861		ENSACAG00000001805	Un0742	22774	29544
ENSACAG00000001672	1	181799206	181799404		ENSACAG00000001828	Un1990	9855	12707		ENSACAG00000001807	Un1186	25610	27000
ENSACAG00000001675	Un0059	458899	459535		ENSACAG00000001829	Un0009	1682863	1773653		ENSACAG00000001808	Un0740	8804	17383
ENSACAG00000001676	1	96629160	96686918		ENSACAG00000001830	Un1181	38786	50493		ENSACAG00000001810	Un0435	150039	162601
ENSACAG00000001677	Un0059	626724	674487		ENSACAG00000001831	3	120526260	120575533		ENSACAG00000001811	Un2973	647	9596
ENSACAG00000001678	Un0193	845884	847873		ENSACAG00000001832	3	85359088	85414968		ENSACAG00000001813	1	180536751	180558526
ENSACAG00000001679	2	117410001	117416186		ENSACAG00000001833	4	112690968	112698580		ENSACAG00000001816	3	87380425	87457971
ENSACAG00000001680	3	120445297	120446350		ENSACAG00000001834	4	120834286	120853370		ENSACAG00000001817	Un0347	81837	107999
ENSACAG00000001682	Un0319	357043	492807		ENSACAG00000001835	2	42644787	42659035		ENSACAG00000001819	Un0173	100964	109401
ENSACAG00000001683	3	186906007	186918835		ENSACAG00000001836	1	204006022	204008419		ENSACAG00000001821	Un0319	99348	122858
ENSACAG00000001684	Un0752	56581	60682		ENSACAG00000001838	Un1454	1655	9471		ENSACAG00000001823	4	85616122	85633843
ENSACAG00000001685	Un0090	1175857	1180757		ENSACAG00000001840	Un0138	862157	876237		ENSACAG00000001824	Un0011	2499730	2541851
ENSACAG00000001686	1	181095278	181096670		ENSACAG00000001841	Un0193	938932	940252		ENSACAG00000001826	Un0059	688753	719861
ENSACAG00000001687	Un1201	599	41126		ENSACAG00000001842	2	163961203	163968649		ENSACAG00000001828	Un1990	9855	12707
ENSACAG00000001691	6	37289085	37316358		ENSACAG00000001844	Un0103	444252	468584		ENSACAG00000001829	Un0009	1682863	1773653
ENSACAG00000001693	1	88695890	88704236		ENSACAG00000001846	3	106965204	107068171		ENSACAG00000001830	Un1181	38786	50493
ENSACAG00000001694	1	180857203	180902153		ENSACAG00000001848	2	54401921	54406386		ENSACAG00000001831	3	120526260	120575533
ENSACAG00000001695	Un0852	2007	23302		ENSACAG00000001850	Un0031	143640	156636		ENSACAG00000001832	3	85359088	85414968
ENSACAG00000001696	1	219407077	219415333		ENSACAG00000001851	Un0173	121625	181229		ENSACAG00000001834	4	120834286	120853370
ENSACAG00000001698	2	117453807	117454806		ENSACAG00000001852	4	67584005	67603559		ENSACAG00000001835	2	42644787	42659035
ENSACAG00000001701	1	219274459	219376130		ENSACAG00000001853	4	36823968	36853505		ENSACAG00000001836	1	204006022	204008419
ENSACAG00000001702	1	180754864	180776200		ENSACAG00000001855	Un4044	610	3389		ENSACAG00000001838	Un1454	1655	9471
ENSACAG00000001703	Un0193	876328	886765		ENSACAG00000001856	Un1990	17515	20164		ENSACAG00000001840	Un0138	862157	876237
ENSACAG00000001704	5	120682568	120709094		ENSACAG00000001857	Un0009	2289387	2311048		ENSACAG00000001841	Un0193	938932	940252
ENSACAG00000001705	2	117641056	117739729		ENSACAG00000001858	1	44582365	44651375		ENSACAG00000001842	2	163961203	163968649
ENSACAG00000001707	Un0090	1146799	1154293		ENSACAG00000001860	Un3499	1410	9532		ENSACAG00000001843	1	246318329	246392305
ENSACAG00000001708	Un0429	345617	353534		ENSACAG00000001861	Un0319	65909	84957		ENSACAG00000001844	Un0103	444252	468584
ENSACAG00000001709	4	97400580	97428463		ENSACAG00000001862	Un0416	252401	257532		ENSACAG00000001846	3	106965204	107068171
ENSACAG00000001711	2	30116333	30270364		ENSACAG00000001863	1	124448004	124455837		ENSACAG00000001848	2	54401921	54406386
ENSACAG00000001712	3	120462775	120463381		ENSACAG00000001864	Un0011	1976703	2025701		ENSACAG00000001849	Un0193	997435	1005521
ENSACAG00000001713	Un0286	368993	383720		ENSACAG00000001865	1	180399508	180442908		ENSACAG00000001850	Un0031	143640	156636
ENSACAG00000001714	1	124150446	124151406		ENSACAG00000001866	1	124468476	124476074		ENSACAG00000001851	Un0173	121625	181229
ENSACAG00000001715	Un0872	29210	78129		ENSACAG00000001869	Un0687	85705	94694		ENSACAG00000001852	4	67584005	67603559
ENSACAG00000001716	1	88647388	88672281		ENSACAG00000001870	4	112621593	112639363		ENSACAG00000001853	4	36823968	36853505
ENSACAG00000001717	1	124379707	124418441		ENSACAG00000001874	2	163775695	163796181		ENSACAG00000001855	Un4044	610	3389
ENSACAG00000001718	Un0416	302838	317415		ENSACAG00000001875	Un0628	149005	155463		ENSACAG00000001856	Un1990	17515	20164
ENSACAG00000001719	3	120465834	120470539		ENSACAG00000001877	Un0046	687290	720166		ENSACAG00000001857	Un0009	2289387	2311048
ENSACAG00000001721	2	42599736	42605913		ENSACAG00000001879	Un1848	2288	6013		ENSACAG00000001858	1	44582365	44651375
ENSACAG00000001722	Un0231	229691	306151		ENSACAG00000001880	2	42676592	42701741		ENSACAG00000001860	Un3499	1410	9532
ENSACAG00000001723	Un0435	176960	196654		ENSACAG00000001881	Un0068	1398523	1428679		ENSACAG00000001861	Un0319	65909	84957
ENSACAG00000001725	3	186938917	186997559		ENSACAG00000001883	1	134200890	134218296		ENSACAG00000001862	Un0416	252401	257532
ENSACAG00000001726	Un0758	74515	83300		ENSACAG00000001884	Un0758	86120	93271		ENSACAG00000001863	1	124448004	124455837
ENSACAG00000001727	Un0053	301458	331934		ENSACAG00000001885	1	134285069	134294644		ENSACAG00000001864	Un0011	1976703	2025701
ENSACAG00000001728	Un0018	1749471	1750947		ENSACAG00000001886	Un0416	233050	248112		ENSACAG00000001865	1	180399508	180442908
ENSACAG00000001729	Un0103	499112	511176		ENSACAG00000001888	Un0145	638740	645205		ENSACAG00000001866	1	124468476	124476074
ENSACAG00000001730	Un1946	3455	16533		ENSACAG00000001889	Un0435	59261	139265		ENSACAG00000001869	Un0687	85705	94694
ENSACAG00000001731	Un0009	455801	473450		ENSACAG00000001891	Un0231	310884	312858		ENSACAG00000001870	4	112621593	112639363
ENSACAG00000001732	5	112306735	112316700		ENSACAG00000001892	Un0059	1012452	1044758		ENSACAG00000001871	Un0358	44268	117133
ENSACAG00000001733	2	164211586	164221585		ENSACAG00000001893	Un0835	60355	86673		ENSACAG00000001874	2	163775695	163796181
ENSACAG00000001734	Un0687	56531	75894		ENSACAG00000001894	3	200672182	200677368		ENSACAG00000001875	Un0628	149005	155463
ENSACAG00000001735	2	42614177	42637907		ENSACAG00000001895	Un0512	155870	161821		ENSACAG00000001877	Un0046	687290	720166
ENSACAG00000001736	5	53189606	53191163		ENSACAG00000001896	2	54459532	54469883		ENSACAG00000001879	Un1848	2288	6013
ENSACAG00000001737	Un0103	474770	489379		ENSACAG00000001897	Un0031	197	50748		ENSACAG00000001880	2	42676592	42701741
ENSACAG00000001739	3	155007145	155152736		ENSACAG00000001898	Un0687	101663	110266		ENSACAG00000001881	Un0068	1398523	1428679
ENSACAG00000001740	1	222829188	222834987		ENSACAG00000001900	Un0747	78860	94879		ENSACAG00000001883	1	134200890	134218296
ENSACAG00000001741	Un0319	154901	179279		ENSACAG00000001901	Un0145	692240	717691		ENSACAG00000001884	Un0758	86120	93271
ENSACAG00000001742	5	53315415	53332657		ENSACAG00000001902	Un1072	860	23524		ENSACAG00000001885	1	134285069	134294644
ENSACAG00000001743	Un0090	1138837	1141850		ENSACAG00000001904	6	70009428	70047926		ENSACAG00000001886	Un0416	233050	248112
ENSACAG00000001744	Un0516	12378	45931		ENSACAG00000001905	Un1016	8945	58844		ENSACAG00000001888	Un0145	638740	645205
ENSACAG00000001745	3	120481123	120516762		ENSACAG00000001906	3	200663789	200664341		ENSACAG00000001889	Un0435	59261	139265
ENSACAG00000001746	1	143127051	143129326		ENSACAG00000001907	3	187005773	187028042		ENSACAG00000001891	Un0231	310884	312858
ENSACAG00000001747	Un0286	395469	416751		ENSACAG00000001908	Un0231	318088	330455		ENSACAG00000001892	Un0059	1012452	1044758
ENSACAG00000001750	Un0628	35891	45712		ENSACAG00000001909	3	30132849	30155424		ENSACAG00000001893	Un0835	60355	86673
ENSACAG00000001752	Un0326	527651	543048		ENSACAG00000001910	Un0319	23714	56478		ENSACAG00000001894	3	200672182	200677368
ENSACAG00000001754	Un0145	595294	628486		ENSACAG00000001911	3	70210794	70234734		ENSACAG00000001895	Un0512	155870	161821
ENSACAG00000001755	Un0119	780349	807902		ENSACAG00000001912	Un0512	169208	229380		ENSACAG00000001896	2	54459532	54469883
ENSACAG00000001756	6	37161003	37222519		ENSACAG00000001913	4	67570010	67575697		ENSACAG00000001897	Un0031	197	50748
ENSACAG00000001757	Un0041	2208260	2331597		ENSACAG00000001914	Un0231	337263	351751		ENSACAG00000001898	Un0687	101663	110266
ENSACAG00000001758	Un0326	546069	552315		ENSACAG00000001915	Un0286	525268	549739		ENSACAG00000001899	Un0103	426819	437378
ENSACAG00000001759	1	148476379	148492469		ENSACAG00000001916	Un0545	4185	11876		ENSACAG00000001900	Un0747	78860	94879
ENSACAG00000001760	Un0090	1075250	1076960		ENSACAG00000001917	3	200602443	200653589		ENSACAG00000001901	Un0145	692240	717691
ENSACAG00000001761	Un0090	932536	975573		ENSACAG00000001918	1	124520484	124546286		ENSACAG00000001902	Un1072	860	23524
ENSACAG00000001764	3	88021847	88042132		ENSACAG00000001919	5	64200630	64250837		ENSACAG00000001904	6	70009428	70047926
ENSACAG00000001765	Un0796	51660	60986		ENSACAG00000001920	1	134330068	134351746		ENSACAG00000001905	Un1016	8945	58844
ENSACAG00000001768	1	222849578	222886085		ENSACAG00000001921	2	163718542	163736038		ENSACAG00000001906	3	200663789	200664341
ENSACAG00000001769	1	243317689	243377091		ENSACAG00000001922	Un0807	5272	10138		ENSACAG00000001907	3	187005773	187028042
ENSACAG00000001770	Un1438	6784	26421		ENSACAG00000001923	3	70130505	70152992		ENSACAG00000001908	Un0231	318088	330455
ENSACAG00000001771	1	228214307	228234917		ENSACAG00000001924	2	50051486	50140830		ENSACAG00000001909	3	30132849	30155424
ENSACAG00000001772	Un0358	2035	12435		ENSACAG00000001925	Un0424	215668	275019		ENSACAG00000001910	Un0319	23714	56478
ENSACAG00000001773	Un3589	4480	7077		ENSACAG00000001926	Un0758	98101	104039		ENSACAG00000001911	3	70210794	70234734
ENSACAG00000001776	Un0326	591665	595843		ENSACAG00000001927	Un0795	29415	58941		ENSACAG00000001912	Un0512	169208	229380
ENSACAG00000001777	Un0286	445741	449601		ENSACAG00000001928	Un0046	670857	675712		ENSACAG00000001913	4	67570010	67575697
ENSACAG00000001779	Un0286	483458	506066		ENSACAG00000001929	2	54473218	54524439		ENSACAG00000001914	Un0231	337263	351751
ENSACAG00000001781	Un0435	165334	170229		ENSACAG00000001933	Un0872	1418	18431		ENSACAG00000001915	Un0286	525268	549739
ENSACAG00000001783	Un0424	126314	185013		ENSACAG00000001934	1	96527048	96584036		ENSACAG00000001916	Un0545	4185	11876
ENSACAG00000001784	3	146563677	146577394		ENSACAG00000001936	1	59350771	59352760		ENSACAG00000001917	3	200602443	200653589
ENSACAG00000001785	Un3498	1600	7111		ENSACAG00000001937	4	53857411	53904433		ENSACAG00000001918	1	124520484	124546286
ENSACAG00000001786	Un0141	4114	22315		ENSACAG00000001938	Un0068	1445103	1454505		ENSACAG00000001920	1	134330068	134351746
ENSACAG00000001787	1	180738886	180752671		ENSACAG00000001939	Un0358	125612	143540		ENSACAG00000001921	2	163718542	163736038
ENSACAG00000001789	3	30176379	30203750		ENSACAG00000001940	4	67536821	67566540		ENSACAG00000001922	Un0807	5272	10138
ENSACAG00000001790	4	67814840	67830590		ENSACAG00000001941	1	243565628	243566042		ENSACAG00000001923	3	70130505	70152992
ENSACAG00000001791	5	112611438	112727414		ENSACAG00000001943	Un0059	1197586	1207074		ENSACAG00000001924	2	50051486	50140830
ENSACAG00000001792	1	83055480	83055798		ENSACAG00000001944	3	85311599	85340479		ENSACAG00000001925	Un0424	215668	275019
ENSACAG00000001794	2	164123245	164180556		ENSACAG00000001945	Un0231	357079	372787		ENSACAG00000001926	Un0758	98101	104039
ENSACAG00000001795	1	82320386	82328307		ENSACAG00000001946	1	243573985	243585219		ENSACAG00000001927	Un0795	29415	58941
ENSACAG00000001796	4	67789841	67812921		ENSACAG00000001947	4	120630666	120734978		ENSACAG00000001928	Un0046	670857	675712
ENSACAG00000001798	1	82195633	82236994		ENSACAG00000001948	Un1072	24936	28073		ENSACAG00000001929	2	54473218	54524439
ENSACAG00000001799	4	37295919	37321932		ENSACAG00000001949	3	107357334	107378172		ENSACAG00000001931	Un0687	117908	123798
ENSACAG00000001801	Un0138	812534	836179		ENSACAG00000001951	4	112340872	112346786		ENSACAG00000001933	Un0872	1418	18431
ENSACAG00000001802	1	243469730	243520087		ENSACAG00000001952	1	59441432	59442657		ENSACAG00000001934	1	96527048	96584036
ENSACAG00000001804	Un0416	264380	279894		ENSACAG00000001954	1	88577990	88587496		ENSACAG00000001936	1	59350771	59352760
ENSACAG00000001805	Un0742	22774	29544		ENSACAG00000001956	Un0059	1307183	1357010		ENSACAG00000001937	4	53857411	53904433
ENSACAG00000001806	5	64268773	64319908		ENSACAG00000001957	Un0358	153775	154924		ENSACAG00000001938	Un0068	1445103	1454505
ENSACAG00000001807	Un1186	25610	27000		ENSACAG00000001958	1	44312830	44314233		ENSACAG00000001939	Un0358	125612	143540
ENSACAG00000001808	Un0740	8804	17383		ENSACAG00000001960	Un0145	732807	745138		ENSACAG00000001940	4	67536821	67566540
ENSACAG00000001810	Un0435	150039	162601		ENSACAG00000001961	5	120425363	120427077		ENSACAG00000001941	1	243565628	243566042
ENSACAG00000001811	Un2973	647	9596		ENSACAG00000001962	3	30102238	30127485		ENSACAG00000001943	Un0059	1197586	1207074
ENSACAG00000001813	1	180536751	180558526		ENSACAG00000001963	Un0687	130524	131133		ENSACAG00000001944	3	85311599	85340479
ENSACAG00000001814	Un2305	9482	14636		ENSACAG00000001964	Un0096	339177	339867		ENSACAG00000001945	Un0231	357079	372787
ENSACAG00000001816	3	87380425	87457971		ENSACAG00000001965	Un0235	685879	727627		ENSACAG00000001946	1	243573985	243585219
ENSACAG00000001817	Un0347	81837	107999		ENSACAG00000001966	1	44280356	44290380		ENSACAG00000001947	4	120630666	120734978
ENSACAG00000001819	Un0173	100964	109401		ENSACAG00000001969	Un0053	1509930	1527444		ENSACAG00000001948	Un1072	24936	28073
ENSACAG00000001821	Un0319	99348	122858		ENSACAG00000001970	3	146493107	146516069		ENSACAG00000001949	3	107357334	107378172
ENSACAG00000001823	4	85616122	85633843		ENSACAG00000001972	Un0103	374001	409030		ENSACAG00000001951	4	112340872	112346786
ENSACAG00000001824	Un0011	2499730	2541851		ENSACAG00000001973	1	134501046	134525047		ENSACAG00000001952	1	59441432	59442657
ENSACAG00000001826	Un0059	688753	719861		ENSACAG00000001974	3	146452990	146465210		ENSACAG00000001954	1	88577990	88587496
ENSACAG00000001828	Un1990	9855	12707		ENSACAG00000001975	Un1072	30070	50738		ENSACAG00000001956	Un0059	1307183	1357010
ENSACAG00000001830	Un1181	38786	50493		ENSACAG00000001976	Un3304	759	6332		ENSACAG00000001957	Un0358	153775	154924
ENSACAG00000001831	3	120526260	120575533		ENSACAG00000001977	Un1932	2323	8948		ENSACAG00000001958	1	44312830	44314233
ENSACAG00000001832	3	85359088	85414968		ENSACAG00000001978	Un0347	65139	79771		ENSACAG00000001960	Un0145	732807	745138
ENSACAG00000001833	4	112690968	112698580		ENSACAG00000001979	5	120389786	120418932		ENSACAG00000001961	5	120425363	120427077
ENSACAG00000001834	4	120834286	120853370		ENSACAG00000001980	Un0605	1525	15972		ENSACAG00000001962	3	30102238	30127485
ENSACAG00000001835	2	42644787	42659035		ENSACAG00000001981	Un0618	47693	66058		ENSACAG00000001963	Un0687	130524	131133
ENSACAG00000001836	1	204006022	204008419		ENSACAG00000001983	Un5547	862	4774		ENSACAG00000001964	Un0096	339177	339867
ENSACAG00000001838	Un1454	1655	9471		ENSACAG00000001984	4	112229220	112248152		ENSACAG00000001965	Un0235	685879	727627
ENSACAG00000001840	Un0138	862157	876237		ENSACAG00000001988	3	120696811	120732967		ENSACAG00000001966	1	44280356	44290380
ENSACAG00000001841	Un0193	938932	940252		ENSACAG00000001990	Un0416	225971	229459		ENSACAG00000001969	Un0053	1509930	1527444
ENSACAG00000001842	2	163961203	163968649		ENSACAG00000001991	Un0009	2314422	2340205		ENSACAG00000001970	3	146493107	146516069
ENSACAG00000001843	1	246318329	246392305		ENSACAG00000001992	5	138090997	138091195		ENSACAG00000001972	Un0103	374001	409030
ENSACAG00000001844	Un0103	444252	468584		ENSACAG00000001993	1	148497668	148504594		ENSACAG00000001973	1	134501046	134525047
ENSACAG00000001846	3	106965204	107068171		ENSACAG00000001994	Un1454	11649	27062		ENSACAG00000001974	3	146452990	146465210
ENSACAG00000001848	2	54401921	54406386		ENSACAG00000001995	Un0018	3288705	3434056		ENSACAG00000001975	Un1072	30070	50738
ENSACAG00000001849	Un0193	997435	1005521		ENSACAG00000001996	3	85287308	85308869		ENSACAG00000001976	Un3304	759	6332
ENSACAG00000001850	Un0031	143640	156636		ENSACAG00000001998	Un0416	213734	225685		ENSACAG00000001977	Un1932	2323	8948
ENSACAG00000001851	Un0173	121625	181229		ENSACAG00000001999	Un0618	68856	76396		ENSACAG00000001978	Un0347	65139	79771
ENSACAG00000001852	4	67584005	67603559		ENSACAG00000002000	2	42706855	42720654		ENSACAG00000001979	5	120389786	120418932
ENSACAG00000001853	4	36823968	36853505		ENSACAG00000002001	3	200539348	200542669		ENSACAG00000001980	Un0605	1525	15972
ENSACAG00000001855	Un4044	610	3389		ENSACAG00000002002	Un4404	3385	6532		ENSACAG00000001981	Un0618	47693	66058
ENSACAG00000001856	Un1990	17515	20164		ENSACAG00000002003	Un0068	1472253	1479189		ENSACAG00000001983	Un5547	862	4774
ENSACAG00000001857	Un0009	2289387	2311048		ENSACAG00000002004	1	148510640	148610871		ENSACAG00000001984	4	112229220	112248152
ENSACAG00000001858	1	44582365	44651375		ENSACAG00000002005	Un0139	210011	410042		ENSACAG00000001988	3	120696811	120732967
ENSACAG00000001859	Un0011	2566386	2567869		ENSACAG00000002006	Un0231	373377	376520		ENSACAG00000001990	Un0416	225971	229459
ENSACAG00000001860	Un3499	1410	9532		ENSACAG00000002007	Un0605	29768	32504		ENSACAG00000001991	Un0009	2314422	2340205
ENSACAG00000001861	Un0319	65909	84957		ENSACAG00000002008	Un0065	1986046	2009074		ENSACAG00000001992	5	138090997	138091195
ENSACAG00000001862	Un0416	252401	257532		ENSACAG00000002009	1	124575333	124602731		ENSACAG00000001993	1	148497668	148504594
ENSACAG00000001863	1	124448004	124455837		ENSACAG00000002011	2	54534329	54548661		ENSACAG00000001994	Un1454	11649	27062
ENSACAG00000001864	Un0011	1976703	2025701		ENSACAG00000002012	5	76840081	76863247		ENSACAG00000001995	Un0018	3288705	3434056
ENSACAG00000001865	1	180399508	180442908		ENSACAG00000002013	Un0758	109497	116025		ENSACAG00000001996	3	85287308	85308869
ENSACAG00000001866	1	124468476	124476074		ENSACAG00000002014	Un0795	60111	101525		ENSACAG00000001998	Un0416	213734	225685
ENSACAG00000001869	Un0687	85705	94694		ENSACAG00000002015	1	246398916	246401707		ENSACAG00000001999	Un0618	68856	76396
ENSACAG00000001870	4	112621593	112639363		ENSACAG00000002017	1	246501086	246505740		ENSACAG00000002000	2	42706855	42720654
ENSACAG00000001871	Un0358	44268	117133		ENSACAG00000002018	Un5156	1034	4760		ENSACAG00000002001	3	200539348	200542669
ENSACAG00000001873	4	97507374	97528552		ENSACAG00000002019	1	59510355	59514443		ENSACAG00000002002	Un4404	3385	6532
ENSACAG00000001874	2	163775695	163796181		ENSACAG00000002022	3	69817556	69835148		ENSACAG00000002003	Un0068	1472253	1479189
ENSACAG00000001875	Un0628	149005	155463		ENSACAG00000002023	3	30090329	30093133		ENSACAG00000002004	1	148510640	148610871
ENSACAG00000001877	Un0046	687290	720166		ENSACAG00000002025	Un0022	1400931	1409322		ENSACAG00000002005	Un0139	210011	410042
ENSACAG00000001878	Un0247	138133	247926		ENSACAG00000002026	3	146264525	146416004		ENSACAG00000002006	Un0231	373377	376520
ENSACAG00000001879	Un1848	2288	6013		ENSACAG00000002029	4	85655500	85681653		ENSACAG00000002007	Un0605	29768	32504
ENSACAG00000001880	2	42676592	42701741		ENSACAG00000002030	3	69556659	69728291		ENSACAG00000002008	Un0065	1986046	2009074
ENSACAG00000001881	Un0068	1398523	1428679		ENSACAG00000002031	2	163592633	163687981		ENSACAG00000002009	1	124575333	124602731
ENSACAG00000001883	1	134200890	134218296		ENSACAG00000002032	2	42809719	42879825		ENSACAG00000002011	2	54534329	54548661
ENSACAG00000001884	Un0758	86120	93271		ENSACAG00000002033	3	87356875	87361197		ENSACAG00000002012	5	76840081	76863247
ENSACAG00000001885	1	134285069	134294644		ENSACAG00000002034	3	107402198	107438348		ENSACAG00000002013	Un0758	109497	116025
ENSACAG00000001886	Un0416	233050	248112		ENSACAG00000002035	3	87307305	87335897		ENSACAG00000002014	Un0795	60111	101525
ENSACAG00000001888	Un0145	638740	645205		ENSACAG00000002036	Un0605	132740	148676		ENSACAG00000002015	1	246398916	246401707
ENSACAG00000001889	Un0435	59261	139265		ENSACAG00000002037	3	200475391	200511911		ENSACAG00000002017	1	246501086	246505740
ENSACAG00000001891	Un0231	310884	312858		ENSACAG00000002041	5	64086541	64122204		ENSACAG00000002018	Un5156	1034	4760
ENSACAG00000001892	Un0059	1012452	1044758		ENSACAG00000002042	1	243672878	243682377		ENSACAG00000002019	1	59510355	59514443
ENSACAG00000001893	Un0835	60355	86673		ENSACAG00000002043	Un0046	585443	644687		ENSACAG00000002022	3	69817556	69835148
ENSACAG00000001894	3	200672182	200677368		ENSACAG00000002045	1	82159804	82177456		ENSACAG00000002023	3	30090329	30093133
ENSACAG00000001895	Un0512	155870	161821		ENSACAG00000002046	Un0214	813592	831622		ENSACAG00000002025	Un0022	1400931	1409322
ENSACAG00000001896	2	54459532	54469883		ENSACAG00000002047	5	112754263	112795980		ENSACAG00000002026	3	146264525	146416004
ENSACAG00000001897	Un0031	197	50748		ENSACAG00000002048	4	79482380	79484498		ENSACAG00000002029	4	85655500	85681653
ENSACAG00000001898	Un0687	101663	110266		ENSACAG00000002049	Un0009	2362808	2364569		ENSACAG00000002031	2	163592633	163687981
ENSACAG00000001899	Un0103	426819	437378		ENSACAG00000002050	3	30018407	30086640		ENSACAG00000002032	2	42809719	42879825
ENSACAG00000001900	Un0747	78860	94879		ENSACAG00000002052	1	44268879	44274784		ENSACAG00000002033	3	87356875	87361197
ENSACAG00000001901	Un0145	692240	717691		ENSACAG00000002053	Un0628	160741	166218		ENSACAG00000002034	3	107402198	107438348
ENSACAG00000001902	Un1072	860	23524		ENSACAG00000002054	Un0009	2372369	2387382		ENSACAG00000002035	3	87307305	87335897
ENSACAG00000001904	6	70009428	70047926		ENSACAG00000002056	4	36732217	36789537		ENSACAG00000002036	Un0605	132740	148676
ENSACAG00000001905	Un1016	8945	58844		ENSACAG00000002058	3	85023612	85193849		ENSACAG00000002037	3	200475391	200511911
ENSACAG00000001906	3	200663789	200664341		ENSACAG00000002061	Un0173	501671	510157		ENSACAG00000002040	4	112196095	112226198
ENSACAG00000001907	3	187005773	187028042		ENSACAG00000002062	1	173713958	173729810		ENSACAG00000002041	5	64086541	64122204
ENSACAG00000001908	Un0231	318088	330455		ENSACAG00000002064	5	76876211	76876769		ENSACAG00000002042	1	243672878	243682377
ENSACAG00000001909	3	30132849	30155424		ENSACAG00000002066	5	76900991	76930891		ENSACAG00000002043	Un0046	585443	644687
ENSACAG00000001910	Un0319	23714	56478		ENSACAG00000002067	Un0011	2588387	2828895		ENSACAG00000002045	1	82159804	82177456
ENSACAG00000001911	3	70210794	70234734		ENSACAG00000002070	1	125207293	125207460		ENSACAG00000002046	Un0214	813592	831622
ENSACAG00000001912	Un0512	169208	229380		ENSACAG00000002071	4	67376340	67469228		ENSACAG00000002047	5	112754263	112795980
ENSACAG00000001913	4	67570010	67575697		ENSACAG00000002072	1	180351894	180378473		ENSACAG00000002048	4	79482380	79484498
ENSACAG00000001914	Un0231	337263	351751		ENSACAG00000002073	1	96492078	96525490		ENSACAG00000002050	3	30018407	30086640
ENSACAG00000001915	Un0286	525268	549739		ENSACAG00000002074	4	79474834	79475828		ENSACAG00000002051	4	118567360	118582141
ENSACAG00000001916	Un0545	4185	11876		ENSACAG00000002076	4	79463368	79466408		ENSACAG00000002052	1	44268879	44274784
ENSACAG00000001917	3	200602443	200653589		ENSACAG00000002077	1	246640716	246674042		ENSACAG00000002053	Un0628	160741	166218
ENSACAG00000001918	1	124520484	124546286		ENSACAG00000002080	Un0065	1872866	1880494		ENSACAG00000002054	Un0009	2372369	2387382
ENSACAG00000001919	5	64200630	64250837		ENSACAG00000002081	Un0214	837734	853503		ENSACAG00000002056	4	36732217	36789537
ENSACAG00000001920	1	134330068	134351746		ENSACAG00000002083	1	125268755	125435774		ENSACAG00000002058	3	85023612	85193849
ENSACAG00000001921	2	163718542	163736038		ENSACAG00000002085	1	44261785	44267955		ENSACAG00000002059	Un4160	57	5376
ENSACAG00000001922	Un0807	5272	10138		ENSACAG00000002086	1	134738765	134812879		ENSACAG00000002060	5	53430490	53446207
ENSACAG00000001923	3	70130505	70152992		ENSACAG00000002087	Un4779	2	6085		ENSACAG00000002061	Un0173	501671	510157
ENSACAG00000001924	2	50051486	50140830		ENSACAG00000002088	Un0174	235457	265366		ENSACAG00000002062	1	173713958	173729810
ENSACAG00000001925	Un0424	215668	275019		ENSACAG00000002089	1	219143162	219187425		ENSACAG00000002064	5	76876211	76876769
ENSACAG00000001926	Un0758	98101	104039		ENSACAG00000002090	4	79425459	79456463		ENSACAG00000002065	Un0231	395426	410592
ENSACAG00000001927	Un0795	29415	58941		ENSACAG00000002091	3	107456142	107504239		ENSACAG00000002066	5	76900991	76930891
ENSACAG00000001929	2	54473218	54524439		ENSACAG00000002092	5	120272287	120306520		ENSACAG00000002067	Un0011	2588387	2828895
ENSACAG00000001931	Un0687	117908	123798		ENSACAG00000002093	3	187064021	187095613		ENSACAG00000002071	4	67376340	67469228
ENSACAG00000001933	Un0872	1418	18431		ENSACAG00000002094	1	246677430	246691120		ENSACAG00000002072	1	180351894	180378473
ENSACAG00000001934	1	96527048	96584036		ENSACAG00000002096	5	112822526	112824130		ENSACAG00000002073	1	96492078	96525490
ENSACAG00000001936	1	59350771	59352760		ENSACAG00000002097	Un0106	595392	679417		ENSACAG00000002074	4	79474834	79475828
ENSACAG00000001937	4	53857411	53904433		ENSACAG00000002098	Un1267	1006	21127		ENSACAG00000002076	4	79463368	79466408
ENSACAG00000001938	Un0068	1445103	1454505		ENSACAG00000002099	5	82042703	82061825		ENSACAG00000002077	1	246640716	246674042
ENSACAG00000001939	Un0358	125612	143540		ENSACAG00000002100	5	112830655	112853851		ENSACAG00000002080	Un0065	1872866	1880494
ENSACAG00000001940	4	67536821	67566540		ENSACAG00000002101	Un0618	85621	89786		ENSACAG00000002081	Un0214	837734	853503
ENSACAG00000001941	1	243565628	243566042		ENSACAG00000002102	1	244009005	244060646		ENSACAG00000002083	1	125268755	125435774
ENSACAG00000001943	Un0059	1197586	1207074		ENSACAG00000002105	1	222904618	222931842		ENSACAG00000002085	1	44261785	44267955
ENSACAG00000001944	3	85311599	85340479		ENSACAG00000002107	Un0114	53917	67772		ENSACAG00000002086	1	134738765	134812879
ENSACAG00000001945	Un0231	357079	372787		ENSACAG00000002110	5	112859549	112873724		ENSACAG00000002088	Un0174	235457	265366
ENSACAG00000001946	1	243573985	243585219		ENSACAG00000002114	1	44225657	44243831		ENSACAG00000002089	1	219143162	219187425
ENSACAG00000001947	4	120630666	120734978		ENSACAG00000002115	1	222941181	222963142		ENSACAG00000002090	4	79425459	79456463
ENSACAG00000001948	Un1072	24936	28073		ENSACAG00000002116	Un3968	757	7037		ENSACAG00000002091	3	107456142	107504239
[truncated: 13,834 more rows]

## Sheet: PygmyRattlesnake_Wcandidates
List of candidate W-genes in the transcriptome and the genome of Pygmy Rattlesnake.					Garter Snake		/home/beatriz/SnakesNewFasterZ/Wgenes/VirtualFISH2/
[truncated: 134 more rows]

[truncated: 1 more sheets: GarterSnake_Wcandidates]
